# Supplementary material for: Molecular mechanisms of microbiome modulation by the eukaryotic secondary metabolite azelaic acid
Source: eLife. 2024 Jan 8;12:RP88525. doi: 10.7554/eLife.88525 (PMC10945470; doi:10.7554/eLife.88525)
Supplement: Supplementary file 1. — The first worksheet summarizes the number of DE genes for Phycobacter at 0.5 and 8 hr and A. macleodii at 8 hr in response to azelaic acid. Percent values represent the ratio of genes in each category to the total number of genes in each genome. The second, third, and fourth sheets provide the DESeq output data (product ID, baseMean, log2FoldChange, pvalues, etc.) for Phycobacter at 0.5 and 8 hr and A. macleodii at 8 hr. [file elife-88525-supp1.xlsx]

## Sheet: Table S1
Supplementary File 1. A summary of the differentially expressed (DE) genes in Phycobacter and A. macleodii. The first worksheet summarizes the number of DE genes for Phycobacter at 0.5 & 8 hours and A. macleodii at 8 hours in response to azelaic acid. Percent values represent the ratio of genes in each category to the total number of genes in each genome. The second, third, and fourth sheets prov…
	Phycobacter		Alteromonas macleodii F12 (0.5 hrs)
	Early timepoint (0.5 hrs)	Late timepoint (8 hrs)
Total DE genes	273 (7.3%)	558 (14.8%)	274 (6.5%)
Up-regulated genes	158 (4.2%)	494 (13.1%)	139 (3.3%)
Down-regulated genes	115 (3%)	64 (1.7%)	135 (3.2%)
Co-upregulated at both time points	69 (1.8%)		-
Co-downregulated at both time points	1 (0.03%)		-

## Sheet: Phycobacter 0.5 hr-DESeq output
The list of all differentially expressed (DE) genes for Phycobacter at 0.5 hours in response to azelaic acid
gene-ids	product	baseMean	log2FoldChange	lfcSE	stat	pvalue	padj
gene-INS80_RS00005	helix-turn-helix domain-containing protein	0.758108	-1.73903	1.22787	-1.41631	0.156686	NA
gene-INS80_RS00010	hypothetical protein	2.42964	-0.480098	1.34542	-0.356839	0.721213	NA
gene-INS80_RS00015	hypothetical protein	0.192976	0.186355	2.76372	0.0674292	0.94624	NA
gene-INS80_RS00020	hypothetical protein	28.8182	0.141515	0.414766	0.341193	0.732959	NA
gene-INS80_RS00025	recombinase family protein	271.794	-0.734884	0.557308	-1.31863	0.187292	0.46024
gene-INS80_RS00030	plasmid partitioning protein RepA	712.681	-0.174542	0.548165	-0.318412	0.750173	0.864565
gene-INS80_RS00035	plasmid partitioning protein RepB	403.708	-0.062837	0.482838	-0.130141	0.896455	0.942211
gene-INS80_RS00040	replication initiator RepC	123.057	0.169313	0.280024	0.604635	0.545421	0.721545
gene-INS80_RS00045	RES family NAD+ phosphorylase	159.342	-0.36668	0.488247	-0.751013	0.452645	0.656102
gene-INS80_RS00050	DUF2384 domain-containing protein	198.361	-0.329647	0.196784	-1.67517	0.0939007	0.348133
gene-INS80_RS00055	hypothetical protein	506.773	-0.988205	0.872285	-1.13289	0.25726	0.504393
gene-INS80_RS00060	DUF1738 domain-containing protein	825.696	-0.947322	0.786102	-1.20509	0.228169	0.487141
gene-INS80_RS00065	hypothetical protein	230.384	-0.854906	0.812762	-1.05185	0.292867	0.528308
gene-INS80_RS00070	DUF3768 domain-containing protein	200.195	-0.994656	0.812355	-1.22441	0.220797	0.484233
gene-INS80_RS00075	ParB/RepB/Spo0J family partition protein	2409.89	-0.983393	0.851708	-1.15461	0.248249	0.501121
gene-INS80_RS00080	regulator	588.999	-0.966706	0.8609	-1.1229	0.261479	0.507342
gene-INS80_RS00085	hypothetical protein	437.575	-0.939268	0.746366	-1.25845	0.208227	0.474661
gene-INS80_RS00090	type II toxin-antitoxin system PrlF family antitoxin	678.395	-0.437986	0.440009	-0.995404	0.31954	0.549358
gene-INS80_RS00095	type II toxin-antitoxin system YhaV family toxin	626.867	-0.350174	0.333567	-1.04978	0.293817	0.528953
gene-INS80_RS00100	hypothetical protein	76.2247	0.0702118	0.518463	0.135423	0.892277	0.94042
gene-INS80_RS00105	hypothetical protein	36.9488	0.364069	0.36056	1.00973	0.312623	NA
gene-INS80_RS00110	strawberry notch family protein	5852.77	-0.960793	0.69167	-1.38909	0.164805	0.440206
gene-INS80_RS00115	hypothetical protein	245.246	-0.751494	0.491361	-1.52941	0.126162	0.393429
gene-INS80_RS00120	hypothetical protein	388.027	-0.814808	0.604356	-1.34823	0.177586	0.450553
gene-INS80_RS00125	hypothetical protein	105.563	-0.483041	0.827461	-0.583762	0.55938	0.730376
gene-INS80_RS00130	DUF736 family protein	667.905	-1.0679	0.824026	-1.29595	0.194992	0.466112
gene-INS80_RS00135	hypothetical protein	30.3389	0.333092	0.415355	0.801944	0.422585	NA
gene-INS80_RS00140	IS21 family transposase	340.452	-0.629768	0.609941	-1.03251	0.301835	0.535917
gene-INS80_RS00145	ATP-binding protein	159.573	-0.00428661	0.396842	-0.0108018	0.991382	0.995179
gene-INS80_RS00150	Eco57I restriction-modification methylase domain-containing protein	1022.67	-0.700565	0.618197	-1.13324	0.257113	0.504393
gene-INS80_RS00155	sensor histidine kinase	206.104	0.120091	0.260453	0.461087	0.644736	0.793753
gene-INS80_RS00160	type IV secretion system protein	345.737	-0.622446	0.575478	-1.08161	0.279424	0.522239
gene-INS80_RS00165	hypothetical protein	24.3542	-0.310244	0.348049	-0.891381	0.372725	NA
gene-INS80_RS00170	hypothetical protein	7.84537	-0.861762	0.597166	-1.44308	0.148997	NA
gene-INS80_RS00175	Flp pilus assembly complex ATPase component TadA	746.366	-0.864819	0.705349	-1.22609	0.220166	0.484233
gene-INS80_RS00180	hypothetical protein	47.676	0.259714	0.451166	0.575651	0.564851	NA
gene-INS80_RS00185	transposase	8.02527	0.773228	0.496815	1.55637	0.11962	NA
gene-INS80_RS00190	IS3 family transposase	87.2307	-0.163414	0.288265	-0.566888	0.57079	0.739633
gene-INS80_RS00195	nitrile hydratase subunit alpha	437.773	-0.561299	0.723043	-0.776301	0.437571	0.644897
gene-INS80_RS00200	nitrile hydratase subunit beta	481.945	-0.674258	0.710644	-0.948799	0.342723	0.57136
gene-INS80_RS00205	nitrile hydratase accessory protein	175.727	-0.158516	0.626382	-0.253065	0.800218	0.889915
gene-INS80_RS00210	amidase	788.318	-0.133401	0.2489	-0.53596	0.591986	0.753793
gene-INS80_RS00215	helix-turn-helix domain-containing protein	357.894	0.674771	0.554371	1.21718	0.223535	0.484233
gene-INS80_RS00220	hypothetical protein	235.534	0.433345	0.311433	1.39146	0.164087	0.440206
gene-INS80_RS00225	pyridoxamine 5'-phosphate oxidase family protein	800.82	-0.445369	0.757705	-0.587787	0.556676	0.727959
gene-INS80_RS00230	ABC transporter substrate-binding protein	11942.9	-0.87193	1.01349	-0.860321	0.389612	0.608467
gene-INS80_RS00235	branched-chain amino acid ABC transporter permease	1931.82	-0.549888	0.802426	-0.685282	0.493166	0.68498
gene-INS80_RS00240	branched-chain amino acid ABC transporter permease	3766.99	-0.886888	0.950592	-0.932985	0.350828	0.579223
gene-INS80_RS00245	ABC transporter ATP-binding protein	2723.94	-0.706782	0.901991	-0.783579	0.433287	0.640244
gene-INS80_RS00250	ATP-binding cassette domain-containing protein	1586.09	-0.539404	0.839541	-0.642498	0.52055	0.705162
gene-INS80_RS00255	ATP-binding protein	214.721	-0.12507	0.516253	-0.242266	0.808574	0.895883
gene-INS80_RS00260	IS21 family transposase	354.559	-0.493598	0.562066	-0.878186	0.379843	0.60116
gene-INS80_RS00265	type II toxin-antitoxin system HipA family toxin	723.515	0.827953	0.366415	2.25961	0.0238456	0.157364
gene-INS80_RS00270	ParB N-terminal domain-containing protein	384.028	-0.267029	0.326679	-0.817404	0.413697	0.625724
gene-INS80_RS00275	DUF3768 domain-containing protein	47.8054	-0.268178	0.4391	-0.610745	0.541369	NA
gene-INS80_RS00280	hypothetical protein	163.459	-0.117756	0.272251	-0.432529	0.665357	0.805421
gene-INS80_RS00285	hypothetical protein	39.8006	0.256918	0.343947	0.746968	0.455083	NA
gene-INS80_RS00290	hypothetical protein	28.1891	-0.00603718	0.316801	-0.0190567	0.984796	NA
gene-INS80_RS00295	hypothetical protein	51.9842	0.131444	0.397317	0.330829	0.740774	0.859727
gene-INS80_RS00300	hypothetical protein	171.087	0.399965	0.233375	1.71383	0.0865604	0.335501
gene-INS80_RS00305	c("IS3 family transposase", "IS3 family transposase")	411.81	-0.643251	0.472648	-1.36095	0.173529	0.447086
gene-INS80_RS00310	ATP-binding protein	139.626	-0.0959099	0.360961	-0.265707	0.790465	0.884802
gene-INS80_RS00315	IS21 family transposase	335.28	-0.634277	0.550875	-1.1514	0.249568	0.501859
gene-INS80_RS00320	APC family permease	285.241	-0.629009	0.517595	-1.21525	0.22427	0.484233
gene-INS80_RS00325	hypothetical protein	78.8236	0.721553	0.26148	2.7595	0.00578901	0.064084
gene-INS80_RS00330	hypothetical protein	49.3427	0.498382	0.438637	1.13621	0.255871	0.503814
gene-INS80_RS00335	hypothetical protein	2004.38	-0.316214	0.425561	-0.743053	0.45745	0.659171
gene-INS80_RS00340	hypothetical protein	215.949	-1.04912	0.494245	-2.12268	0.0337806	0.192748
gene-INS80_RS00345	TolC family protein	833.087	-1.1098	0.319849	-3.46975	0.000520941	0.0120012
gene-INS80_RS00350	copper oxidase	1165.44	-1.25007	0.353525	-3.53601	0.000406225	0.0105447
gene-INS80_RS00355	copper-binding protein	1901.27	-1.51069	0.637613	-2.36928	0.0178226	0.127658
gene-INS80_RS00360	copper oxidase	271.459	-0.88342	0.527497	-1.67474	0.0939857	0.348133
gene-INS80_RS00365	ABC transporter ATP-binding protein	428.277	-0.620477	0.182422	-3.40134	0.000670573	0.0145983
gene-INS80_RS00370	cytochrome c	183.881	-0.63551	0.348518	-1.82346	0.0682331	0.298348
gene-INS80_RS00375	c-type cytochrome	187.218	0.587937	0.377964	1.55553	0.119819	0.386736
gene-INS80_RS00380	exo-alpha-sialidase	875.023	0.45835	0.499531	0.917562	0.358848	0.582951
gene-INS80_RS00385	c("IS3 family transposase", "IS3 family transposase")	1182.03	0.408887	0.42726	0.956999	0.338568	0.567255
gene-INS80_RS00390	hypothetical protein	297.486	-0.57767	0.373239	-1.54772	0.12169	0.389288
gene-INS80_RS00395	hypothetical protein	271.92	0.705048	0.30526	2.30966	0.0209069	0.143239
gene-INS80_RS00400	hypothetical protein	58.0823	0.159391	0.45838	0.347728	0.728045	0.851798
gene-INS80_RS00405	helix-turn-helix transcriptional regulator	133.365	0.686965	0.236402	2.90592	0.00366176	0.0468621
gene-INS80_RS00410	hypothetical protein	28.4207	-0.259881	0.358548	-0.724815	0.468565	NA
gene-INS80_RS00415	hypothetical protein	412.122	0.986553	0.417908	2.36069	0.0182409	0.1293
gene-INS80_RS00420	lytic transglycosylase domain-containing protein	681.343	-0.897833	0.604983	-1.48406	0.137792	0.409955
gene-INS80_RS00425	TrbC/VirB2 family protein	261.542	-0.815069	0.76358	-1.06743	0.285777	0.523806
gene-INS80_RS00430	VirB3 family type IV secretion system protein	138.916	-0.835777	0.691836	-1.20806	0.227026	0.486458
gene-INS80_RS00435	type IV secretion system DNA-binding domain-containing protein	1826.5	-0.885606	0.69463	-1.27493	0.202333	0.471429
gene-INS80_RS00440	hypothetical protein	34.9626	-0.414288	0.831651	-0.498151	0.618378	NA
gene-INS80_RS00445	lytic transglycosylase domain-containing protein	1283.63	-0.931529	0.764113	-1.2191	0.222807	0.484233
gene-INS80_RS00450	conjugal transfer protein TraF	676.954	-0.813762	0.674821	-1.20589	0.227859	0.487141
gene-INS80_RS00455	type IV secretion system protein	612.539	-0.951688	0.680331	-1.39886	0.161855	0.437389
gene-INS80_RS00460	TrbG/VirB9 family P-type conjugative transfer protein	525.152	-0.893442	0.741504	-1.20491	0.22824	0.487141
gene-INS80_RS00465	TrbI/VirB10 family protein	1710.62	-0.987713	0.726845	-1.35891	0.174177	0.447086
gene-INS80_RS00470	Flp pilus assembly complex ATPase component TadA	706.507	-0.899479	0.637627	-1.41067	0.158343	0.431971
gene-INS80_RS00475	DUF4177 domain-containing protein	14.5634	-0.0259259	0.436933	-0.0593361	0.952684	NA
gene-INS80_RS00480	hypothetical protein	266.254	-0.607063	0.617255	-0.983489	0.325367	0.554718
gene-INS80_RS00485	type IV secretion system protein	776.05	-0.88558	0.744557	-1.18941	0.23428	0.490379
gene-INS80_RS00490	transposase	213.813	0.439992	0.185873	2.36717	0.0179248	0.127796
gene-INS80_RS00495	L%2CD-transpeptidase	2176.66	0.348467	0.630256	0.552897	0.580334	0.745309
gene-INS80_RS00500	cation-translocating P-type ATPase	7118.38	-0.0717357	0.35381	-0.202752	0.839329	0.914504
gene-INS80_RS00505	L%2CD-transpeptidase family protein	1254.8	0.650757	0.687824	0.94611	0.344092	0.573124
gene-INS80_RS00510	phosphonate ABC transporter%2C permease protein PhnE	791.533	0.757017	0.680114	1.11307	0.265677	0.513206
gene-INS80_RS00515	ATP-binding cassette domain-containing protein	2222.22	0.119977	0.603171	0.198911	0.842332	0.916692
gene-INS80_RS00520	phosphate/phosphite/phosphonate ABC transporter substrate-binding protein	1614.76	0.292668	0.664172	0.440651	0.659466	0.802445
gene-INS80_RS00525	cytochrome c	3492.86	0.354819	0.679469	0.522201	0.601531	0.761939
gene-INS80_RS00530	manganese-binding transcriptional regulator MntR	1175.9	0.558917	0.661058	0.845489	0.397838	0.613826
gene-INS80_RS00535	hypothetical protein	2226.38	0.523507	0.75635	0.69215	0.488843	0.682467
gene-INS80_RS00540	CbtA family protein	11622.3	0.0267537	0.805851	0.0331994	0.973516	0.983926
gene-INS80_RS00545	CbtB-domain containing protein	13110.7	0.488194	0.788731	0.618961	0.535942	0.716135
gene-INS80_RS00550	DUF1636 family protein	344.037	0.384132	0.583132	0.65874	0.510063	0.697105
gene-INS80_RS00555	signal peptidase II	225.196	0.695711	0.506327	1.37404	0.169431	0.442609
gene-INS80_RS00560	hypothetical protein	734.451	0.279547	0.352566	0.792891	0.427841	0.636666
gene-INS80_RS00565	M23 family metallopeptidase	1944.97	-0.152176	0.193283	-0.78732	0.431095	0.638671
gene-INS80_RS00570	SCO family protein	782.273	0.107013	0.635109	0.168495	0.866194	0.931393
gene-INS80_RS00575	copper chaperone PCu(A)C	439.326	0.383137	0.580096	0.660472	0.508951	0.696518
gene-INS80_RS00580	thioredoxin domain-containing protein	582.876	0.546029	0.572871	0.953145	0.340517	0.568683
gene-INS80_RS00585	disulfide bond formation protein B	297.437	0.465113	0.60071	0.774271	0.43877	0.645751
gene-INS80_RS00590	IS3 family transposase	1479.22	0.339971	0.474928	0.715838	0.474091	0.670867
gene-INS80_RS00595	SCO family protein	830.202	0.720159	0.56809	1.26769	0.20491	0.473803
gene-INS80_RS00600	helix-turn-helix domain-containing protein	683.227	0.47495	0.575692	0.825007	0.409367	0.622827
gene-INS80_RS00605	transglutaminase domain-containing protein	1385.85	0.27452	0.650009	0.422332	0.672783	0.810682
gene-INS80_RS00610	cation transporter	1533.54	0.187664	0.391445	0.479413	0.631644	0.785466
gene-INS80_RS00615	recombinase family protein	484.352	-0.53839	0.454427	-1.18477	0.23611	0.492809
gene-INS80_RS00620	Tn3 family transposase	2235.53	-0.775959	0.619271	-1.25302	0.210198	0.476145
gene-INS80_RS00625	IS3 family transposase	239.98	-0.00799055	0.534003	-0.0149635	0.988061	0.993452
gene-INS80_RS00630	pyridoxamine 5'-phosphate oxidase family protein	806.269	-0.450683	0.771956	-0.583819	0.559342	0.730376
gene-INS80_RS00635	ABC transporter substrate-binding protein	11978.9	-0.882492	1.01634	-0.868306	0.385227	0.605005
gene-INS80_RS00640	branched-chain amino acid ABC transporter permease	1977.07	-0.602128	0.808649	-0.744609	0.456508	0.658558
gene-INS80_RS00645	branched-chain amino acid ABC transporter permease	3796.12	-0.865812	0.948319	-0.912996	0.361245	0.585168
gene-INS80_RS00650	ABC transporter ATP-binding protein	2726.89	-0.726175	0.913772	-0.7947	0.426788	0.636666
gene-INS80_RS00655	ATP-binding cassette domain-containing protein	2064.79	-0.496767	0.844316	-0.588366	0.556287	0.727959
gene-INS80_RS00660	DDE-type integrase/transposase/recombinase	818.842	-0.497544	0.576872	-0.862485	0.388421	0.607948
gene-INS80_RS00665	DDE-type integrase/transposase/recombinase	189.705	0.0492875	0.688918	0.0715434	0.942965	0.967642
gene-INS80_RS00670	transposase	502.057	-0.240603	0.316223	-0.760864	0.446738	0.652149
gene-INS80_RS00675	ATP-binding protein	81.9352	0.173748	0.317505	0.547229	0.584221	0.748502
gene-INS80_RS00680	hypothetical protein	228.619	0.661605	0.400951	1.65009	0.0989247	0.352306
gene-INS80_RS00685	helix-turn-helix domain-containing protein	366.811	0.669195	0.550376	1.21589	0.224028	0.484233
gene-INS80_RS00690	amidase	786.541	-0.0787796	0.216597	-0.363715	0.716071	0.842918
gene-INS80_RS00695	nitrile hydratase accessory protein	171.124	0.0524314	0.656605	0.0798523	0.936355	0.964079
gene-INS80_RS00700	nitrile hydratase subunit beta	487.449	-0.657876	0.73876	-0.890514	0.37319	0.594716
gene-INS80_RS00705	nitrile hydratase subunit alpha	453.313	-0.467568	0.715441	-0.653538	0.51341	0.699862
gene-INS80_RS00710	IS21 family transposase	363.69	-0.590591	0.536143	-1.10155	0.270655	0.517177
gene-INS80_RS00715	ATP-binding protein	75.979	-0.313671	0.380793	-0.823731	0.410092	0.622827
gene-INS80_RS00720	ISL3 family transposase	935.726	-0.663091	0.508645	-1.30364	0.192356	0.463414
gene-INS80_RS00725	hypothetical protein	351.778	0.305038	0.169045	1.80447	0.0711573	0.303571
gene-INS80_RS00730	hypothetical protein	675.322	-0.498999	0.384612	-1.29741	0.194491	0.466112
gene-INS80_RS00735	patatin-like phospholipase family protein	1036.23	-0.762317	0.428904	-1.77736	0.0755088	0.313204
gene-INS80_RS00740	hypothetical protein	116.173	-0.477222	0.51777	-0.921688	0.356691	0.582624
gene-INS80_RS00745	mercury(II) reductase	1801.31	-0.561398	0.299527	-1.87428	0.0608918	0.277787
gene-INS80_RS00750	NAD(P)/FAD-dependent oxidoreductase	1244.94	-0.64647	0.398788	-1.62109	0.104999	0.36137
gene-INS80_RS00755	hypothetical protein	48.8647	0.358614	0.493953	0.726009	0.467833	NA
gene-INS80_RS00760	mercury resistance system transport protein MerF	117.797	-0.354948	0.414124	-0.857105	0.391387	0.610001
gene-INS80_RS00765	hypothetical protein	562.484	-0.879971	0.52934	-1.66239	0.096434	0.351743
gene-INS80_RS00770	periplasmic mercury ion-binding protein	57.3765	0.199892	0.417275	0.479042	0.631909	0.785466
gene-INS80_RS00775	mercury transporter	353.704	-0.643273	0.402815	-1.59694	0.110278	0.372587
gene-INS80_RS00780	helix-turn-helix domain-containing protein	267.785	0.199036	0.369047	0.539325	0.589662	0.752086
gene-INS80_RS00785	hypothetical protein	230.064	0.0735494	0.454602	0.161789	0.871472	0.932619
gene-INS80_RS00790	hypothetical protein	22.4178	-0.476001	0.734238	-0.648292	0.516796	NA
gene-INS80_RS00795	alpha/beta fold hydrolase	180.871	0.283587	0.356921	0.794536	0.426884	0.636666
gene-INS80_RS00800	hypothetical protein	1553.63	-0.361782	0.252343	-1.4337	0.151659	0.424784
gene-INS80_RS00805	recombinase family protein	1455.83	-0.534889	0.290865	-1.83896	0.0659213	0.293041
gene-INS80_RS00810	plasmid partitioning protein RepA	714.604	-0.140563	0.538255	-0.261145	0.793981	0.886584
gene-INS80_RS00815	plasmid partitioning protein RepB	400.825	-0.121278	0.467091	-0.259645	0.795138	0.887183
gene-INS80_RS00820	replication initiator RepC	129.17	-0.105887	0.318961	-0.331975	0.739908	0.859362
gene-INS80_RS00825	RES family NAD+ phosphorylase	71.3089	-0.424178	0.456802	-0.928582	0.353106	0.580079
gene-INS80_RS00830	DUF2384 domain-containing protein	195.124	-0.261187	0.209892	-1.24439	0.213357	0.478995
gene-INS80_RS00835	DUF1738 domain-containing protein	36.9392	-0.602572	0.696678	-0.864921	0.387082	NA
gene-INS80_RS00840	DUF3768 domain-containing protein	0.436145	-1.66484	1.84457	-0.902562	0.366758	NA
gene-INS80_RS00845	chromosome partitioning protein ParB	0.0908418	0.772781	3.14975	0.245346	0.806188	NA
gene-INS80_RS00850	NAD-dependent epimerase/dehydratase family protein	32.9414	-0.0900741	0.530344	-0.169841	0.865135	NA
gene-INS80_RS00855	AGE family epimerase/isomerase	1409.82	-0.815219	0.36475	-2.23501	0.0254169	0.163123
gene-INS80_RS00860	hypothetical protein	848.949	-1.0109	0.450714	-2.24288	0.0249043	0.160484
gene-INS80_RS00865	acylneuraminate cytidylyltransferase	2351.93	-0.545822	0.186793	-2.92208	0.00347706	0.0452877
gene-INS80_RS00870	hypothetical protein	2477.09	-0.691436	0.272621	-2.53625	0.0112047	0.0985689
gene-INS80_RS00875	pseudaminic acid synthase	1250.98	0.76931	0.545973	1.40906	0.158817	0.432347
gene-INS80_RS00880	NAD(P)-dependent oxidoreductase	811.388	0.204159	0.269549	0.757411	0.448804	0.654626
gene-INS80_RS00885	ATP-grasp domain-containing protein	1119.87	0.513614	0.576278	0.891261	0.372789	0.594716
gene-INS80_RS00890	UDP-2%2C4-diacetamido-2%2C4%2C6-trideoxy-beta-L-altropyranose hydrolase	999.055	0.479255	0.518373	0.924537	0.355207	0.581649
gene-INS80_RS00895	pseudaminic acid cytidylyltransferase	1489.57	0.0455336	0.619958	0.0734463	0.941451	0.966357
gene-INS80_RS00900	UDP-4-amino-4%2C6-dideoxy-N-acetyl-beta-L-altrosamine transaminase	6559.39	0.202503	0.54161	0.373892	0.708485	0.836743
gene-INS80_RS00905	UDP-N-acetylglucosamine 4%2C6-dehydratase (inverting)	6137.52	0.253862	0.580976	0.436957	0.662142	0.803905
gene-INS80_RS00910	hypothetical protein	670.518	-0.582297	0.293138	-1.98643	0.0469859	0.236922
gene-INS80_RS00915	c("IS3 family transposase", "IS3 family transposase")	1356.09	0.378715	0.406439	0.931788	0.351446	0.579353
gene-INS80_RS00920	hypothetical protein	390.579	0.806285	0.546167	1.47626	0.139874	0.413121
gene-INS80_RS00925	hypothetical protein	4709.18	0.402019	0.496759	0.809285	0.418351	0.628636
gene-INS80_RS00930	DUF4910 domain-containing protein	1869.11	0.617976	0.490743	1.25927	0.207934	0.474578
gene-INS80_RS00935	AAC(3) family N-acetyltransferase	1311.27	0.622598	0.423335	1.4707	0.141372	0.413268
gene-INS80_RS00940	glycosyltransferase family 2 protein	2213.01	-0.921857	0.262056	-3.51779	0.000435164	0.0108459
gene-INS80_RS00945	class I SAM-dependent methyltransferase	1052.12	-0.643646	0.150022	-4.29033	1.78407e-05	0.00107698
gene-INS80_RS00950	glycosyltransferase	1775.78	-0.982323	0.435789	-2.25412	0.0241883	0.157743
gene-INS80_RS00955	N-acetylneuraminate synthase family protein	5718.52	-0.321549	0.391776	-0.820745	0.411791	0.624167
gene-INS80_RS00960	ABC transporter permease	1126.57	-0.223907	0.217279	-1.03051	0.302773	0.536806
gene-INS80_RS00965	sugar transporter	4555.37	-0.208273	0.117036	-1.77956	0.075148	0.312989
gene-INS80_RS00970	ABC transporter ATP-binding protein	547.426	-0.0867625	0.212174	-0.408922	0.682597	0.817661
gene-INS80_RS00975	hypothetical protein	4507.24	-1.43344	0.894598	-1.60233	0.109084	0.371523
gene-INS80_RS00980	glycosyltransferase family 4 protein	2455.51	-0.454691	0.370232	-1.22812	0.219401	0.483968
gene-INS80_RS00985	replication initiator protein A	2748.22	-0.495163	0.286483	-1.72842	0.0839126	0.329395
gene-INS80_RS00990	AAA family ATPase	3693.5	-0.547051	0.323812	-1.68941	0.091141	0.343303
gene-INS80_RS00995	ParB N-terminal domain-containing protein	2338.89	-0.874893	0.493188	-1.77395	0.0760706	0.313642
gene-INS80_RS01000	GDP-mannose 4%2C6-dehydratase	3214.6	-0.254428	0.18467	-1.37775	0.168282	0.441586
gene-INS80_RS01005	GDP-L-fucose synthase	2636.46	-0.462621	0.119917	-3.85783	0.000114399	0.00409394
gene-INS80_RS01010	DegT/DnrJ/EryC1/StrS family aminotransferase	2502.1	-0.143127	0.147111	-0.972916	0.330595	0.560139
gene-INS80_RS01015	mannose-1-phosphate guanylyltransferase/mannose-6-phosphate isomerase	4366.94	-0.734994	0.223929	-3.28226	0.00102977	0.0194653
gene-INS80_RS01020	methyl-accepting chemotaxis protein	4028.73	-1.32073	0.610016	-2.16507	0.0303823	0.181138
gene-INS80_RS01025	phosphoglucosamine mutase	7256.96	-0.868175	0.231326	-3.75304	0.000174703	0.00574961
gene-INS80_RS01030	DUF2793 domain-containing protein	2697.62	-1.407	0.848855	-1.65753	0.0974129	0.352306
gene-INS80_RS01035	polysaccharide biosynthesis/export family protein	3995.9	-0.238696	0.160316	-1.48891	0.13651	0.409955
gene-INS80_RS01040	NAD-dependent epimerase/dehydratase family protein	2600.81	-0.94294	0.37401	-2.52116	0.0116968	0.101446
gene-INS80_RS01045	sugar transferase	1148.35	-0.806412	0.422046	-1.91072	0.0560408	0.263648
gene-INS80_RS01050	polysaccharide biosynthesis protein	4584.91	-0.622992	0.354007	-1.75983	0.0784367	0.318729
gene-INS80_RS01055	YjbH domain-containing protein	6938.93	-0.565781	0.295575	-1.91417	0.0555988	0.263077
gene-INS80_RS01060	YjbF family lipoprotein	1548.91	-0.593632	0.38766	-1.53132	0.12569	0.393287
gene-INS80_RS01065	hypothetical protein	5092.42	0.285581	0.370793	0.770189	0.441188	0.647896
gene-INS80_RS01070	M10 family metallopeptidase C-terminal domain-containing protein	2169.58	-0.859278	0.507685	-1.69254	0.0905424	0.342618
gene-INS80_RS01075	Vi polysaccharide biosynthesis UDP-N-acetylglucosamine C-6 dehydrogenase TviB	3282.41	-0.857952	0.342263	-2.5067	0.0121863	0.103342
gene-INS80_RS01080	GDP-mannose 4%2C6-dehydratase	2689.84	-0.6464	0.239969	-2.69368	0.00706685	0.0731697
gene-INS80_RS01085	AGE family epimerase/isomerase	1473.34	-0.798966	0.379297	-2.10644	0.0351663	0.196398
gene-INS80_RS01090	hypothetical protein	849.584	-1.05205	0.457907	-2.29751	0.0215894	0.146554
gene-INS80_RS01095	acylneuraminate cytidylyltransferase	2361.78	-0.549904	0.196092	-2.80432	0.00504229	0.0576257
gene-INS80_RS01100	hypothetical protein	1635.15	-0.658105	0.250645	-2.62565	0.00864848	0.0825863
gene-INS80_RS01105	pseudaminic acid synthase	1241.04	0.708365	0.55667	1.2725	0.203194	0.471646
gene-INS80_RS01110	NAD(P)-dependent oxidoreductase	674.133	0.186606	0.232582	0.802323	0.422366	0.632862
gene-INS80_RS01115	ATP-grasp domain-containing protein	747.177	0.485166	0.553808	0.876055	0.381	0.602474
gene-INS80_RS01120	DUF354 domain-containing protein	124.075	0.378473	0.583873	0.648211	0.516848	0.702824
gene-INS80_RS01125	DUF4177 domain-containing protein	326.854	0.121728	0.180506	0.67437	0.500076	0.690644
gene-INS80_RS01130	BolA family transcriptional regulator	27.1099	-0.636825	0.374372	-1.70105	0.0889343	NA
gene-INS80_RS01135	DnaJ domain-containing protein	63.6667	-0.722504	0.42998	-1.68032	0.0928949	0.34552
gene-INS80_RS01140	cobaltochelatase subunit CobS	2006	0.159114	0.359342	0.442793	0.657915	0.802445
gene-INS80_RS01145	cobaltochelatase subunit CobT	3764.34	-0.172263	0.162663	-1.05902	0.289591	0.525744
gene-INS80_RS01150	2-hydroxychromene-2-carboxylate isomerase	540.145	-0.211688	0.208939	-1.01316	0.310984	0.542492
gene-INS80_RS01155	aminopeptidase P family protein	1740.8	0.371966	0.162123	2.29435	0.0217704	0.14751
gene-INS80_RS01160	DUF427 domain-containing protein	635.484	1.02368	0.492808	2.07724	0.037779	0.204184
gene-INS80_RS01165	hypothetical protein	137.505	1.6628	0.499724	3.32744	0.000876465	0.0172762
gene-INS80_RS01170	LysR family transcriptional regulator	129.709	1.06645	0.29667	3.59473	0.000324731	0.00890154
gene-INS80_RS01175	chloride channel protein	768.035	-0.576199	0.378024	-1.52424	0.127449	0.395436
gene-INS80_RS01180	DNA repair protein RecN	2173.94	-0.236882	0.194919	-1.21528	0.224259	0.484233
gene-INS80_RS01185	outer membrane protein assembly factor BamD	1595.28	0.365938	0.564827	0.647877	0.517064	0.702824
gene-INS80_RS01190	UDP-3-O-acyl-N-acetylglucosamine deacetylase	5471.74	-0.0379037	0.364806	-0.103901	0.917248	0.954808
gene-INS80_RS01195	cell division protein FtsZ	16481.2	0.329134	0.460897	0.714118	0.475154	0.671122
gene-INS80_RS01200	cell division protein FtsA	3032.84	-0.184829	0.278464	-0.663745	0.506853	0.695454
gene-INS80_RS01205	cell division protein FtsQ/DivIB	2320.58	0.0465768	0.347082	0.134195	0.893248	0.940529
gene-INS80_RS01210	D-alanine--D-alanine ligase	3571.18	0.586355	0.542865	1.08011	0.280092	0.522239
gene-INS80_RS01215	UDP-N-acetylmuramate dehydrogenase	1416.92	-0.378711	0.207408	-1.82593	0.0678611	0.298136
gene-INS80_RS01220	hypothetical protein	104.045	0.380087	0.611266	0.621804	0.534071	0.715356
gene-INS80_RS01225	DUF2484 family protein	348.548	-0.666811	0.368212	-1.81095	0.0701494	0.302068
gene-INS80_RS01230	amino acid permease	3049.12	-0.58788	0.208077	-2.82529	0.00472373	0.0555333
gene-INS80_RS01235	UDP-N-acetylmuramate--L-alanine ligase	4988.76	-0.636835	0.380851	-1.67214	0.0944976	0.348667
gene-INS80_RS01240	UDP-N-acetylglucosamine--N-acetylmuramyl-(pentapeptide) pyrophosphoryl-undecaprenol N-acetylglucosamine transferase	3750.2	-0.770899	0.346711	-2.22346	0.0261847	0.164704
gene-INS80_RS01245	putative lipid II flippase FtsW	5793.33	-0.365206	0.565727	-0.645552	0.518569	0.703514
gene-INS80_RS01250	NAD(P)/FAD-dependent oxidoreductase	1458.29	-0.525166	0.19671	-2.66975	0.00759082	0.0764474
gene-INS80_RS01255	UDP-N-acetylmuramoyl-L-alanine--D-glutamate ligase	3153.21	-0.114965	0.182857	-0.628713	0.529537	0.711843
gene-INS80_RS01260	phospho-N-acetylmuramoyl-pentapeptide-transferase	1943.09	-0.283688	0.204691	-1.38593	0.165768	0.441107
gene-INS80_RS01265	UDP-N-acetylmuramoyl-tripeptide--D-alanyl-D-alanine ligase	2854.81	-0.52473	0.15845	-3.31164	0.000927516	0.0179938
gene-INS80_RS01270	UDP-N-acetylmuramoyl-L-alanyl-D-glutamate--2%2C6-diaminopimelate ligase	3520.73	-0.584033	0.145955	-4.00146	6.29539e-05	0.00266722
gene-INS80_RS01275	penicillin-binding protein 2	3572.19	-0.0641775	0.204606	-0.313663	0.753777	0.865151
gene-INS80_RS01280	cell division protein FtsL	769.271	0.136376	0.227075	0.600578	0.548121	0.72363
gene-INS80_RS01285	16S rRNA (cytosine(1402)-N(4))-methyltransferase RsmH	3195.67	-0.367418	0.258711	-1.42019	0.155553	0.428528
gene-INS80_RS01290	division/cell wall cluster transcriptional repressor MraZ	2311.39	0.0441461	0.399813	0.110417	0.912079	0.951577
gene-INS80_RS01295	hypothetical protein	193.677	-1.23907	0.842393	-1.47089	0.141321	0.413268
gene-INS80_RS01300	Mrp/NBP35 family ATP-binding protein	1981.58	-0.707556	0.292016	-2.42301	0.0153927	0.120573
gene-INS80_RS01305	DUF1127 domain-containing protein	1261.01	-1.33733	0.561748	-2.38065	0.0172821	0.126232
gene-INS80_RS01310	UvrD-helicase domain-containing protein	3770.98	-0.246744	0.167075	-1.47685	0.139716	0.413121
gene-INS80_RS01315	alpha-hydroxy-acid oxidizing protein	2837.42	0.307594	0.216851	1.41846	0.156058	0.429165
gene-INS80_RS01320	BLUF domain-containing protein	311.67	1.06689	0.501379	2.12792	0.0333439	0.191854
gene-INS80_RS01325	pyruvate carboxylase	12404.6	0.400629	0.197129	2.03232	0.0421215	0.220853
gene-INS80_RS01330	SGNH/GDSL hydrolase family protein	828.438	-0.863704	0.522839	-1.65195	0.0985448	0.352306
gene-INS80_RS01335	MAPEG family protein	621.27	-0.112543	0.321076	-0.350518	0.72595	0.850902
gene-INS80_RS01340	hypothetical protein	365.794	1.0336	0.651708	1.58599	0.112741	0.377785
gene-INS80_RS01350	DNA cytosine methyltransferase	1827.13	-0.517601	0.184992	-2.79796	0.0051427	0.0585061
gene-INS80_RS01355	hypothetical protein	848.989	-0.667997	0.495289	-1.3487	0.177433	0.450553
gene-INS80_RS01370	aminotransferase class III-fold pyridoxal phosphate-dependent enzyme	2148.47	-0.106148	0.297794	-0.356448	0.721505	0.848045
gene-INS80_RS01375	Lrp/AsnC family transcriptional regulator	271.697	1.24193	0.356319	3.48543	0.000491352	0.0116098
gene-INS80_RS01380	imidazoleglycerol-phosphate dehydratase HisB	1947.54	-0.398908	0.159277	-2.50449	0.0122626	0.103342
gene-INS80_RS01385	DUF2306 domain-containing protein	768.984	-0.888542	0.297233	-2.98938	0.00279543	0.0388828
gene-INS80_RS01390	TetR/AcrR family transcriptional regulator	494.233	-0.889809	0.54722	-1.62606	0.103938	0.36137
gene-INS80_RS01395	imidazole glycerol phosphate synthase subunit HisH	1326.34	-0.322846	0.282205	-1.14401	0.25262	0.50298
gene-INS80_RS01400	AraC family transcriptional regulator	1216.47	-0.727695	0.306533	-2.37396	0.0175987	0.127194
gene-INS80_RS01405	AhpC/TSA family protein	298.782	-0.830334	0.575432	-1.44297	0.149028	0.420609
gene-INS80_RS01410	WGR domain-containing protein	587.484	-0.383574	0.219767	-1.74537	0.0809209	0.322428
gene-INS80_RS01415	DUF2147 domain-containing protein	810.458	0.390031	0.253549	1.53829	0.123979	0.391491
gene-INS80_RS01420	1-(5-phosphoribosyl)-5-[(5-phosphoribosylamino)methylideneamino]imidazole-4-carboxamide isomerase	2649.45	-0.420892	0.16184	-2.60066	0.0093044	0.0874898
gene-INS80_RS01425	DUF2867 domain-containing protein	384.193	-0.041487	0.497346	-0.0834167	0.93352	0.962505
gene-INS80_RS01430	imidazole glycerol phosphate synthase subunit HisF	2455.16	-0.376905	0.129928	-2.90087	0.0037213	0.047299
gene-INS80_RS01435	phosphoribosyl-ATP diphosphatase	1043.06	-0.613993	0.133176	-4.61041	4.01878e-06	0.000371464
gene-INS80_RS01440	CoA-binding protein	1973.58	0.595435	0.392482	1.5171	0.12924	0.399313
gene-INS80_RS01445	twin-arginine translocation pathway signal protein	991.064	0.0258959	0.241463	0.107246	0.914594	0.953661
gene-INS80_RS01450	hypothetical protein	673.425	-0.584411	0.133015	-4.39358	1.115e-05	0.000775449
gene-INS80_RS01455	23S rRNA (guanosine(2251)-2'-O)-methyltransferase RlmB	1171.38	-0.646768	0.19958	-3.24064	0.00119262	0.0213398
gene-INS80_RS01465	DUF2478 domain-containing protein	1496.84	-0.0960395	0.249796	-0.384472	0.700629	0.831461
gene-INS80_RS01470	ABC transporter permease subunit	4059.51	-0.530791	0.208454	-2.54633	0.0108864	0.096403
gene-INS80_RS01475	ATP-binding cassette domain-containing protein	3049.66	-0.128342	0.330073	-0.38883	0.697402	0.828699
gene-INS80_RS01480	ABC transporter substrate-binding protein	5470.71	0.489518	0.44986	1.08816	0.276526	0.520835
gene-INS80_RS01485	adenosylmethionine--8-amino-7-oxononanoate transaminase	1107.35	-1.05953	0.60805	-1.74251	0.0814194	0.322428
gene-INS80_RS01490	ATP-dependent dethiobiotin synthetase BioD	486.866	-1.11828	0.788745	-1.41779	0.156251	0.429165
gene-INS80_RS01495	8-amino-7-oxononanoate synthase	1482.2	-0.976139	0.617628	-1.58046	0.114001	0.379417
gene-INS80_RS01500	biotin synthase BioB	753.093	-0.862744	0.698648	-1.23488	0.216876	0.482442
gene-INS80_RS01505	phosphomethylpyrimidine synthase ThiC	1438.96	-0.838011	0.570702	-1.46839	0.141999	0.413417
gene-INS80_RS01510	FAD-dependent oxidoreductase	1126.32	-1.06862	0.544607	-1.96218	0.0497414	0.245773
gene-INS80_RS01515	sulfur carrier protein ThiS	85.2206	-1.30294	0.681221	-1.91266	0.0557913	0.263648
gene-INS80_RS01520	thiazole synthase	833.419	-1.1421	0.721025	-1.58399	0.113195	0.378273
gene-INS80_RS01525	thiamine phosphate synthase	663.009	-1.07951	0.699615	-1.54301	0.122829	0.389976
gene-INS80_RS01530	HesA/MoeB/ThiF family protein	1012.65	-1.18173	0.730303	-1.61814	0.105632	0.362531
gene-INS80_RS01535	hydroxymethylpyrimidine/phosphomethylpyrimidine kinase	1010.68	-1.10698	0.665981	-1.66218	0.0964764	0.351743
gene-INS80_RS01540	response regulator	1639.82	-0.547938	0.322016	-1.70159	0.0888329	0.340019
gene-INS80_RS01545	TRAP transporter substrate-binding protein DctP	1403.58	0.691858	0.474649	1.45762	0.144945	0.415121
gene-INS80_RS01550	TRAP transporter small permease subunit	790.242	-0.307653	0.615374	-0.499945	0.617114	0.775283
gene-INS80_RS01555	TRAP transporter large permease subunit	946.961	-0.603452	0.566831	-1.06461	0.287054	0.524674
gene-INS80_RS01560	fatty acid desaturase	1493.67	0.145301	0.220372	0.659344	0.509675	0.697091
gene-INS80_RS01565	TRAP transporter substrate-binding protein	637.79	-0.609218	0.657039	-0.927217	0.353814	0.580141
gene-INS80_RS01570	cytochrome P450	528.71	-0.378199	0.608431	-0.621596	0.534208	0.715356
gene-INS80_RS01575	LysR family transcriptional regulator	848.198	-0.771856	0.601505	-1.28321	0.199419	0.47028
gene-INS80_RS01580	hypothetical protein	652.663	-0.112877	0.251693	-0.44847	0.653814	0.799854
gene-INS80_RS01585	hypothetical protein	1321.63	0.328892	0.464832	0.70755	0.479224	0.674464
gene-INS80_RS01595	transketolase	1705.6	-0.322549	0.414799	-0.777602	0.436804	0.644281
gene-INS80_RS01600	methionine gamma-lyase	494.335	-0.159608	0.43361	-0.36809	0.712806	0.8405
gene-INS80_RS01605	Lrp/AsnC family transcriptional regulator	126.075	1.60365	0.423521	3.78648	0.000152799	0.00521498
gene-INS80_RS01610	hypothetical protein	420.462	1.21717	0.299744	4.0607	4.89265e-05	0.00231209
gene-INS80_RS01615	GAF domain-containing protein	639.813	0.0132848	0.258484	0.0513951	0.959011	0.9747
gene-INS80_RS01620	response regulator	235.648	0.619729	0.319796	1.93789	0.0526369	0.254953
gene-INS80_RS01625	excinuclease ABC subunit UvrB	3497.31	-0.157114	0.175964	-0.892876	0.371924	0.594497
gene-INS80_RS01630	ETC complex I subunit	2177.9	0.782347	0.56478	1.38522	0.165984	0.441107
gene-INS80_RS01635	GNAT family N-acetyltransferase	1439.91	0.196285	0.175518	1.11832	0.263431	0.510519
gene-INS80_RS01645	O-acetylhomoserine aminocarboxypropyltransferase/cysteine synthase	8232.62	0.781794	0.365844	2.13696	0.0326011	0.189259
gene-INS80_RS01650	SIMPL domain-containing protein	2488.33	-0.606222	0.341124	-1.77713	0.0755468	0.313204
gene-INS80_RS01655	hypothetical protein	5928.3	-0.334673	0.158699	-2.10886	0.0349568	0.195822
gene-INS80_RS01660	GFA family protein	244.295	1.14553	0.377544	3.03416	0.00241209	0.0352815
gene-INS80_RS01665	4-hydroxyphenylpyruvate dioxygenase	3544.49	0.0410571	0.642512	0.0639009	0.949049	0.971062
gene-INS80_RS01670	Lrp/AsnC family transcriptional regulator	402.822	-0.642949	0.493573	-1.30264	0.192697	0.463934
gene-INS80_RS01675	PAS domain-containing protein	190.053	-0.28191	0.525971	-0.53598	0.591972	0.753793
gene-INS80_RS01680	cation:proton antiporter	2541.52	-0.245326	0.115392	-2.12602	0.0335016	0.192048
gene-INS80_RS01685	nicotinate-nucleotide--dimethylbenzimidazole phosphoribosyltransferase	2906.34	-0.450688	0.183812	-2.45189	0.0142107	0.11487
gene-INS80_RS01690	adenosylcobinamide-GDP ribazoletransferase	889.76	-0.946809	0.505115	-1.87444	0.0608695	0.277787
gene-INS80_RS01695	potassium channel family protein	316.186	-0.262675	0.407808	-0.644115	0.519501	0.704259
gene-INS80_RS01700	CarD family transcriptional regulator	3538.69	0.0696316	0.530755	0.131193	0.895622	0.941879
gene-INS80_RS01705	ferredoxin family protein	766.716	0.152971	0.617926	0.247556	0.804478	0.892627
gene-INS80_RS01710	RNA-binding S4 domain-containing protein	519.067	-0.187113	0.249565	-0.749759	0.4534	0.656102
gene-INS80_RS01715	disulfide oxidoreductase	18451.2	-0.0519737	0.358471	-0.144987	0.884721	0.937272
gene-INS80_RS01720	tetratricopeptide repeat protein	739.892	0.367987	0.209657	1.75519	0.0792271	0.320913
gene-INS80_RS01725	SCP2 sterol-binding domain-containing protein	3480.18	0.61503	0.468889	1.31168	0.18963	0.46199
gene-INS80_RS01730	alpha/beta hydrolase	1825.19	-0.341582	0.259374	-1.31694	0.187857	0.4604
gene-INS80_RS01735	M3 family oligoendopeptidase	5546.17	0.132892	0.302349	0.439531	0.660277	0.802445
gene-INS80_RS01740	BLUF domain-containing protein	191.304	0.325267	0.366259	0.88808	0.374498	0.595513
gene-INS80_RS01745	DksA/TraR family C4-type zinc finger protein	357.946	-0.117199	0.274149	-0.427501	0.669015	0.807991
gene-INS80_RS01750	membrane dipeptidase	1078.88	-0.309711	0.498107	-0.621775	0.53409	0.715356
gene-INS80_RS01755	RNA polymerase sigma factor RpoH	9844.06	-0.796376	0.646687	-1.23147	0.218146	0.483968
gene-INS80_RS01760	RluA family pseudouridine synthase	1996.76	-0.693347	0.221238	-3.13394	0.00172479	0.028382
gene-INS80_RS01765	hypothetical protein	691.474	0.115171	0.458426	0.251232	0.801635	0.8905
gene-INS80_RS01775	GNAT family N-acetyltransferase	740.542	0.00256065	0.237529	0.0107804	0.991399	0.995179
gene-INS80_RS01780	hypothetical protein	1172.3	-0.0785404	0.403169	-0.194807	0.845544	0.918289
gene-INS80_RS01785	MmcB family DNA repair protein	784.195	-0.432839	0.237859	-1.81973	0.0688003	0.300171
gene-INS80_RS01790	hypothetical protein	111.242	-0.275106	0.495758	-0.55492	0.578949	0.744345
gene-INS80_RS01795	elongation factor 4	8263.54	-0.38842	0.407607	-0.952928	0.340627	0.568683
gene-INS80_RS01800	hypothetical protein	894.797	-0.635888	0.468626	-1.35692	0.174807	0.447716
gene-INS80_RS01805	hypothetical protein	1232.04	-0.380579	0.324059	-1.17441	0.240229	0.495435
gene-INS80_RS01810	LysR family transcriptional regulator	1292.64	-0.419052	0.27758	-1.50966	0.13113	0.402118
gene-INS80_RS01815	low molecular weight phosphotyrosine protein phosphatase	564.081	-0.530176	0.176878	-2.99741	0.00272282	0.0381833
gene-INS80_RS01820	NAD-dependent deacylase	847.818	-0.078724	0.205919	-0.382305	0.702235	0.832028
gene-INS80_RS01825	copper chaperone PCu(A)C	3768.69	1.3286	0.577864	2.29915	0.0214963	0.14619
gene-INS80_RS01830	hypothetical protein	1899.35	0.659504	0.437681	1.50681	0.131858	0.403772
gene-INS80_RS01835	50S ribosomal protein L28	6383.43	-0.107943	0.615455	-0.175388	0.860775	0.92844
gene-INS80_RS01840	methylmalonyl Co-A mutase-associated GTPase MeaB	1453.7	-0.692177	0.370889	-1.86627	0.0620041	0.280426
gene-INS80_RS01845	ATP-dependent helicase HrpB	4107.18	-0.834962	0.323814	-2.57852	0.00992244	0.09053
gene-INS80_RS01850	SDR family oxidoreductase	1032.83	-0.150426	0.321296	-0.468184	0.639653	0.789964
gene-INS80_RS01855	NUDIX hydrolase	1582.54	-0.385456	0.443046	-0.870015	0.384292	0.604273
gene-INS80_RS01860	inorganic phosphate transporter	2452.57	-0.420429	0.165153	-2.54569	0.0109061	0.096403
gene-INS80_RS01865	ornithine carbamoyltransferase	1226.57	0.252204	0.175211	1.43943	0.150029	0.422466
gene-INS80_RS01870	aspartate aminotransferase family protein	2066.24	0.181593	0.180848	1.00412	0.315322	0.544903
gene-INS80_RS01875	DMT family transporter	1285.43	-0.370844	0.325888	-1.13795	0.255142	0.503814
gene-INS80_RS01880	ABC transporter permease	965.939	0.270052	0.332276	0.812735	0.41637	0.627449
gene-INS80_RS01885	GcrA cell cycle regulator	4494.72	-0.0492442	0.388872	-0.126633	0.899231	0.94432
gene-INS80_RS01890	IS5 family transposase	1174.51	-0.572084	0.326132	-1.75415	0.0794054	0.321282
gene-INS80_RS01895	hypothetical protein	1491.97	-0.0141128	0.476257	-0.0296327	0.97636	0.98599
gene-INS80_RS01900	glutathione-dependent disulfide-bond oxidoreductase	2024.12	-0.301339	0.547749	-0.550141	0.582223	0.746829
gene-INS80_RS01905	SseB family protein	1604	-0.546297	0.182267	-2.99723	0.00272442	0.0381833
gene-INS80_RS01910	uracil-DNA glycosylase family protein	839.537	-0.0924329	0.1468	-0.629654	0.528921	0.711426
gene-INS80_RS01915	ATP-binding cassette domain-containing protein	329.05	0.552778	0.203545	2.71575	0.00661255	0.070327
gene-INS80_RS01920	capsule biosynthesis protein	1674.38	-0.134784	0.160369	-0.840459	0.400651	0.616361
gene-INS80_RS01925	3-deoxy-8-phosphooctulonate synthase	1474.22	0.209071	0.488633	0.427868	0.668747	0.807932
gene-INS80_RS01930	phosphomannomutase/phosphoglucomutase	2772.04	0.140192	0.459278	0.305244	0.76018	0.868389
gene-INS80_RS01935	AsmA family protein	1673.7	-0.2441	0.318673	-0.765989	0.443683	0.649748
gene-INS80_RS01940	30S ribosomal protein S12 methylthiotransferase RimO	3202.68	-0.357237	0.170518	-2.09501	0.0361702	0.19899
gene-INS80_RS01945	hypothetical protein	220.721	-0.0142417	0.589646	-0.024153	0.980731	0.989205
gene-INS80_RS01950	hypothetical protein	91.3843	1.7801	0.460336	3.86696	0.000110202	0.00398239
gene-INS80_RS01955	YigZ family protein	313.293	-0.508872	0.391147	-1.30097	0.193267	0.464395
gene-INS80_RS01960	M48 family metallopeptidase	612.057	-0.455538	0.356217	-1.27882	0.20096	0.471242
gene-INS80_RS01965	hypothetical protein	167.646	1.13257	0.301374	3.75803	0.000171254	0.00573857
gene-INS80_RS01970	hypothetical protein	119.95	0.831179	0.314278	2.64472	0.00817579	0.0795668
gene-INS80_RS01975	nitroreductase family protein	1981.2	-0.503534	0.389732	-1.292	0.196357	0.467856
gene-INS80_RS01980	EI24 domain-containing protein	979.504	-0.0854791	0.415286	-0.205832	0.836922	0.913502
gene-INS80_RS01985	DUF1467 family protein	547.243	0.280483	0.653726	0.429053	0.667885	0.807155
gene-INS80_RS01990	methylmalonyl-CoA epimerase	791.588	0.195476	0.50814	0.384689	0.700468	0.831461
gene-INS80_RS01995	response regulator	810.405	-1.02203	0.628849	-1.62524	0.104111	0.36137
gene-INS80_RS02000	hypothetical protein	9.10186	0.527856	0.427162	1.23573	0.21656	NA
gene-INS80_RS02005	aspartate--tRNA ligase	7337.61	-0.138605	0.402428	-0.344421	0.73053	0.851861
gene-INS80_RS02010	carbamoyl-phosphate synthase large subunit	13512.9	-0.457647	0.323458	-1.41486	0.157111	0.430139
gene-INS80_RS02015	50S ribosomal protein L11 methyltransferase	628.653	-1.05197	0.638663	-1.64714	0.099529	0.353093
gene-INS80_RS02020	hypothetical protein	36.501	0.595239	0.340877	1.7462	0.0807768	NA
gene-INS80_RS02025	hypothetical protein	179.647	0.721798	0.286567	2.51878	0.0117763	0.101883
gene-INS80_RS02030	efflux RND transporter permease subunit	2558.34	-0.183177	0.222035	-0.82499	0.409377	0.622827
gene-INS80_RS02035	efflux RND transporter periplasmic adaptor subunit	1065.5	0.277168	0.497157	0.557506	0.577182	0.743688
gene-INS80_RS02040	MarR family transcriptional regulator	456.256	-0.353876	0.267628	-1.32227	0.186079	0.459402
gene-INS80_RS02045	beta-ketoacyl-ACP synthase III	4768.79	0.697127	0.441508	1.57897	0.114343	0.379702
gene-INS80_RS02050	hypothetical protein	768.085	0.45954	0.499595	0.919825	0.357664	0.582739
gene-INS80_RS02055	thymidine kinase	927.739	0.0410037	0.434542	0.0943608	0.924823	0.959172
gene-INS80_RS02060	D-glycerate dehydrogenase	1591.98	-0.113742	0.160871	-0.707043	0.47954	0.67465
gene-INS80_RS02065	tRNA-binding protein	587.724	-0.0405344	0.442123	-0.0916811	0.926951	0.959759
gene-INS80_RS02070	pyrroline-5-carboxylate reductase	1395.69	-0.242698	0.242665	-1.00013	0.317246	0.5472
gene-INS80_RS02075	YbjN domain-containing protein	1918	0.660522	0.743221	0.888729	0.374149	0.595513
gene-INS80_RS02080	accessory factor UbiK family protein	473.249	0.526358	0.488151	1.07827	0.280914	0.522398
gene-INS80_RS02085	prolipoprotein diacylglyceryl transferase	1620.17	-0.0170535	0.287983	-0.0592171	0.952779	0.972568
gene-INS80_RS02090	SAM-dependent methyltransferase	1671.89	-0.664516	0.126306	-5.26118	1.43136e-07	3.76857e-05
gene-INS80_RS02095	peptidoglycan editing factor PgeF	1620.39	0.361672	0.37301	0.969604	0.332244	0.561752
gene-INS80_RS02100	Hint domain-containing protein	423.103	-0.394258	0.266994	-1.47665	0.139768	0.413121
gene-INS80_RS02105	Lrp/AsnC family transcriptional regulator	759.251	0.840184	0.551038	1.52473	0.127326	0.395388
gene-INS80_RS02110	thioredoxin-disulfide reductase	5084.98	-0.395958	0.474542	-0.8344	0.404055	0.61863
gene-INS80_RS02115	bifunctional sulfate adenylyltransferase/adenylylsulfate kinase	11188.3	-0.606362	0.453394	-1.33738	0.181097	0.455337
gene-INS80_RS02120	hypothetical protein	417.853	0.363098	0.358579	1.0126	0.31125	0.542699
gene-INS80_RS02125	hypothetical protein	500.818	0.209726	0.524131	0.400141	0.689053	0.82249
gene-INS80_RS02130	PhzF family phenazine biosynthesis protein	1663.75	-0.197938	0.126001	-1.57092	0.116201	0.382085
gene-INS80_RS02135	peptidoglycan-binding protein	447.734	1.04345	0.341284	3.05742	0.0022325	0.0333158
gene-INS80_RS02140	DUF1150 family protein	409.597	-0.145677	0.234907	-0.620145	0.535162	0.715491
gene-INS80_RS02145	Hsp20 family protein	1925.43	0.530613	0.756933	0.701004	0.4833	0.677952
gene-INS80_RS02150	DUF465 domain-containing protein	309.248	0.342892	0.217251	1.57832	0.114492	0.379793
gene-INS80_RS02155	5-(carboxyamino)imidazole ribonucleotide mutase	2806.85	-0.300664	0.380231	-0.79074	0.429096	0.63776
gene-INS80_RS02160	5-(carboxyamino)imidazole ribonucleotide synthase	3010.56	-0.155449	0.315123	-0.493298	0.621802	0.77852
gene-INS80_RS02165	alpha-D-ribose 1-methylphosphonate 5-triphosphate diphosphatase	1455.96	-0.466005	0.158168	-2.94626	0.00321637	0.042493
gene-INS80_RS02170	EamA family transporter	1040.98	-0.520187	0.280718	-1.85306	0.063874	0.286772
gene-INS80_RS02175	hypothetical protein	229.505	0.399053	0.401687	0.993444	0.320494	0.550338
gene-INS80_RS02180	hypothetical protein	72.1722	0.415016	0.526978	0.787539	0.430966	0.638671
gene-INS80_RS02185	DUF3885 domain-containing protein	631.251	0.85023	0.572542	1.48501	0.137542	0.409955
gene-INS80_RS02190	HNH endonuclease	225.761	-0.441971	0.408582	-1.08172	0.279378	0.522239
gene-INS80_RS02195	chaperonin GroEL	68227.7	0.820489	0.86773	0.945558	0.344374	0.573335
gene-INS80_RS02200	co-chaperone GroES	11379.9	1.243	0.873963	1.42226	0.15495	0.428172
gene-INS80_RS02205	VPLPA-CTERM sorting domain-containing protein	773.726	1.56168	0.45949	3.39873	0.000676988	0.0145983
gene-INS80_RS02210	VPLPA-CTERM sorting domain-containing protein	1210.59	0.818816	0.422946	1.93598	0.05287	0.255
gene-INS80_RS02215	acyltransferase	160.857	0.258487	0.332135	0.778259	0.436416	0.643968
gene-INS80_RS02220	hypothetical protein	488.408	-0.480746	0.385623	-1.24668	0.212517	0.478812
gene-INS80_RS02225	hypothetical protein	233.936	1.09127	0.416046	2.62296	0.008717	0.0828115
gene-INS80_RS02230	manganese-dependent inorganic pyrophosphatase	2967.08	-0.199108	0.331995	-0.599731	0.548685	0.723856
gene-INS80_RS02235	hypothetical protein	362.028	-0.77187	0.666685	-1.15777	0.246956	0.499879
gene-INS80_RS02240	TIGR01459 family HAD-type hydrolase	1964.41	-0.12101	0.212695	-0.568935	0.5694	0.739633
gene-INS80_RS02245	MaoC family dehydratase	810.504	0.523315	0.331642	1.57795	0.114577	0.379793
gene-INS80_RS02250	bifunctional riboflavin kinase/FAD synthetase	3209.82	-0.367167	0.243071	-1.51054	0.130906	0.401966
gene-INS80_RS02255	YcgN family cysteine cluster protein	820.102	-0.196157	0.171476	-1.14393	0.252651	0.50298
gene-INS80_RS02260	low specificity L-threonine aldolase	1464.7	-0.22067	0.168637	-1.30855	0.190687	0.463414
gene-INS80_RS02265	alpha/beta hydrolase	1669.83	-0.205312	0.251831	-0.815277	0.414914	0.626278
gene-INS80_RS02270	2-hydroxychromene-2-carboxylate isomerase	372.426	1.25618	0.443425	2.83291	0.00461264	0.0544942
gene-INS80_RS02275	ribose-phosphate pyrophosphokinase	3530.32	0.174264	0.397438	0.438469	0.661047	0.80284
gene-INS80_RS02280	H-type lectin domain-containing protein	435.026	-0.669287	0.318449	-2.10171	0.0355787	0.198401
gene-INS80_RS02285	F0F1 ATP synthase subunit epsilon	11036.7	-0.113889	0.581048	-0.196006	0.844605	0.917879
gene-INS80_RS02290	F0F1 ATP synthase subunit beta	33786	0.11151	0.520339	0.214302	0.830312	0.908438
gene-INS80_RS02295	F0F1 ATP synthase subunit gamma	19546.2	-0.0850577	0.486395	-0.174874	0.861179	0.92844
gene-INS80_RS02300	F0F1 ATP synthase subunit alpha	28892.8	-0.0215337	0.492782	-0.0436983	0.965145	0.978955
gene-INS80_RS02305	F0F1 ATP synthase subunit delta	6164.54	0.191155	0.444583	0.429964	0.667221	0.806618
gene-INS80_RS02310	methyltransferase domain-containing protein	794.093	0.163898	0.253856	0.645634	0.518517	0.703514
gene-INS80_RS02315	hydroxyacylglutathione hydrolase	1220.17	1.22183	0.383475	3.18621	0.00144152	0.0248291
gene-INS80_RS02320	ATP-dependent Clp protease ATP-binding subunit ClpA	8370.52	0.755475	0.446132	1.69339	0.0903815	0.342618
gene-INS80_RS02325	M23 family metallopeptidase	442.064	-0.185854	0.295249	-0.629481	0.529034	0.711426
gene-INS80_RS02330	peptidoglycan -binding protein	4277.61	-0.123991	0.198696	-0.624025	0.532611	0.714933
gene-INS80_RS02335	biopolymer transporter ExbB	2961.51	0.59091	0.304025	1.94362	0.0519408	0.252911
gene-INS80_RS02340	gamma-glutamylcyclotransferase	782.092	-0.345381	0.159412	-2.16659	0.0302663	0.181106
gene-INS80_RS02345	extensin family protein	1361.41	-0.500955	0.243071	-2.06095	0.0393083	0.210596
gene-INS80_RS02350	prephenate/arogenate dehydrogenase family protein	1638.6	-0.384133	0.244127	-1.5735	0.115604	0.380459
gene-INS80_RS02355	histidinol-phosphate transaminase	2562.65	-0.322866	0.345588	-0.934253	0.350173	0.578978
gene-INS80_RS02360	aminotransferase class V-fold PLP-dependent enzyme	574.177	-0.774786	0.532219	-1.45576	0.145458	0.415949
gene-INS80_RS02365	Lrp/AsnC family transcriptional regulator	352.21	0.798482	0.465418	1.71562	0.0862315	0.335284
gene-INS80_RS02370	hypothetical protein	1807.56	0.6284	0.379537	1.6557	0.0977821	0.352306
gene-INS80_RS02375	30S ribosomal protein S4	17708.1	-0.197381	0.514646	-0.383528	0.701328	0.831488
gene-INS80_RS02380	Hint domain-containing protein	2110.75	0.584474	0.186097	3.1407	0.00168545	0.0278591
gene-INS80_RS02385	aldehyde dehydrogenase	1782.39	-0.881854	0.601865	-1.4652	0.142865	0.413652
gene-INS80_RS02390	ABC transporter ATP-binding protein	875.384	-0.932461	0.650692	-1.43303	0.151849	0.424994
gene-INS80_RS02395	ABC transporter ATP-binding protein	721.669	-1.01433	0.71101	-1.4266	0.153696	0.427241
gene-INS80_RS02400	branched-chain amino acid ABC transporter permease	704.675	-0.989373	0.700754	-1.41187	0.157988	0.431971
gene-INS80_RS02405	branched-chain amino acid ABC transporter permease	561.155	-0.944811	0.742042	-1.27326	0.202926	0.471591
gene-INS80_RS02410	amino acid ABC transporter substrate-binding protein	776.502	-0.857911	0.700575	-1.22458	0.220733	0.484233
gene-INS80_RS02415	helix-turn-helix domain-containing protein	578.321	-0.719083	0.349119	-2.05971	0.0394262	0.210712
gene-INS80_RS02420	response regulator	488.267	1.24985	0.319505	3.91184	9.15953e-05	0.0035539
gene-INS80_RS02425	PAS domain S-box protein	331.046	0.677927	0.18267	3.71121	0.000206274	0.00638928
gene-INS80_RS02430	response regulator	28.8913	1.03757	0.303874	3.41448	0.000639037	NA
gene-INS80_RS02435	hybrid sensor histidine kinase/response regulator	266.211	0.0187786	0.294723	0.0637159	0.949196	0.971062
gene-INS80_RS02440	biliverdin-producing heme oxygenase	185.497	-0.224014	0.536642	-0.417436	0.67636	0.812866
gene-INS80_RS02445	GAF domain-containing protein	240.296	0.325573	0.323199	1.00735	0.313769	0.543302
gene-INS80_RS02450	c("IS3 family transposase", "IS3 family transposase")	1287.17	0.352874	0.410408	0.859814	0.389892	0.608467
gene-INS80_RS02455	transposase	46.9228	0.0483755	0.367903	0.13149	0.895388	NA
gene-INS80_RS02460	transposase	100.945	-0.594082	0.511662	-1.16108	0.245608	0.49852
gene-INS80_RS02465	hypothetical protein	101.141	0.207298	0.352309	0.588398	0.556265	0.727959
gene-INS80_RS02470	c("IS3 family transposase", "IS3 family transposase")	382.688	-0.652427	0.518845	-1.25746	0.208586	0.474892
gene-INS80_RS02475	hypothetical protein	1245.8	0.58856	0.597907	0.984368	0.324934	0.554332
gene-INS80_RS02480	c("IS3 family transposase", "IS3 family transposase")	427.041	-0.658301	0.47134	-1.39666	0.162517	0.438534
gene-INS80_RS02485	hypothetical protein	81.3883	-0.61541	0.536069	-1.148	0.250967	0.50298
gene-INS80_RS02490	hypothetical protein	104.243	-0.25955	0.347531	-0.746841	0.45516	0.657671
gene-INS80_RS02495	hypothetical protein	1111.22	0.398199	0.149041	2.67174	0.00754588	0.0762031
gene-INS80_RS02500	hypothetical protein	363.579	0.866051	0.24181	3.58154	0.000341581	0.00912368
gene-INS80_RS02505	adenosylcobalamin-dependent ribonucleoside-diphosphate reductase	14394.7	-0.699534	0.677292	-1.03284	0.301679	0.535917
gene-INS80_RS02510	DUF1489 domain-containing protein	1122.29	0.383163	0.401657	0.953956	0.340106	0.56854
gene-INS80_RS02515	ATP phosphoribosyltransferase	1613.35	-0.350634	0.363372	-0.964947	0.334571	0.563118
gene-INS80_RS02520	ATP phosphoribosyltransferase regulatory subunit	3402.95	-0.589412	0.21852	-2.69728	0.00699077	0.0731697
gene-INS80_RS02525	histidine--tRNA ligase	5404.48	-0.462994	0.251792	-1.8388	0.065945	0.293041
gene-INS80_RS02530	crotonase/enoyl-CoA hydratase family protein	761.744	-0.466599	0.535435	-0.871439	0.383514	0.604114
gene-INS80_RS02535	SlyX family protein	434.084	0.0818707	0.201105	0.407104	0.683932	0.818232
gene-INS80_RS02540	EAL domain-containing protein	870.365	0.628809	0.492475	1.27683	0.201661	0.471429
gene-INS80_RS02545	DNA polymerase III subunit alpha	5231.32	0.0447764	0.114147	0.392268	0.69486	0.826841
gene-INS80_RS02550	xanthine dehydrogenase small subunit	1935.77	-0.699512	0.47165	-1.48312	0.138043	0.409955
gene-INS80_RS02555	xanthine dehydrogenase molybdopterin binding subunit	2100.37	-0.807003	0.584986	-1.37953	0.167733	0.441586
gene-INS80_RS02560	xanthine dehydrogenase accessory protein XdhC	1058.19	-0.53064	0.347938	-1.5251	0.127234	0.395388
gene-INS80_RS02565	ABC transporter ATP-binding protein	2289.48	-0.422598	0.184754	-2.28735	0.0221751	0.149056
gene-INS80_RS02570	ABC transporter permease	1150.61	0.0271529	0.123065	0.220639	0.825373	0.905454
gene-INS80_RS02575	ABC transporter permease	1083.54	-0.0615149	0.178515	-0.344593	0.7304	0.851861
gene-INS80_RS02580	BMP family ABC transporter substrate-binding protein	7817.34	0.776571	0.485443	1.59972	0.109662	0.372151
gene-INS80_RS02585	CDP-alcohol phosphatidyltransferase family protein	1012.52	0.045817	0.211942	0.216178	0.828849	0.907675
gene-INS80_RS02590	aldo/keto reductase	1954.56	0.19422	0.110171	1.76289	0.0779189	0.318418
gene-INS80_RS02595	FAD-binding oxidoreductase	2368.88	-0.170218	0.158091	-1.07671	0.281609	0.522626
gene-INS80_RS02600	DUF938 domain-containing protein	718.348	0.0240345	0.22888	0.105009	0.916368	0.954162
gene-INS80_RS02605	carboxymuconolactone decarboxylase family protein	333.274	-0.442123	0.392732	-1.12576	0.260265	0.506782
gene-INS80_RS02610	HD domain-containing protein	355.325	0.273878	0.513564	0.533288	0.593834	0.755044
gene-INS80_RS02615	LrgB family protein	865.385	-0.635884	0.540881	-1.17565	0.239737	0.495435
gene-INS80_RS02620	CidA/LrgA family protein	329.348	-0.205795	0.54701	-0.376217	0.706755	0.835236
gene-INS80_RS02625	FAD-dependent oxidoreductase	4907.25	0.232422	0.395295	0.587972	0.556551	0.727959
gene-INS80_RS02630	FAD-binding protein	1848.81	-0.0702073	0.30828	-0.227739	0.819849	0.901272
gene-INS80_RS02635	gamma-glutamyltransferase	2400.11	-0.428004	0.573598	-0.746175	0.455562	0.657736
gene-INS80_RS02640	D-glycerate dehydrogenase	3733.19	0.525579	0.399008	1.31721	0.187767	0.4604
gene-INS80_RS02645	aspartyl-trna synthetase	659.39	-0.106436	0.334472	-0.318221	0.750317	0.864565
gene-INS80_RS02650	AAA family ATPase	3950.08	-0.307921	0.362286	-0.849939	0.395359	0.61218
gene-INS80_RS02655	DNA repair exonuclease	1569	0.454374	0.17267	2.63146	0.00850181	0.0816085
gene-INS80_RS02660	hypothetical protein	75.3496	-0.691209	0.418103	-1.6532	0.0982901	0.352306
gene-INS80_RS02665	NADP-dependent isocitrate dehydrogenase	17137.8	0.140002	0.44657	0.313505	0.753897	0.865151
gene-INS80_RS02670	MFS transporter	970.743	-0.0156987	0.234025	-0.0670813	0.946517	0.970206
gene-INS80_RS02675	cache domain-containing protein	1105.43	-0.809386	0.609608	-1.32772	0.184272	0.45713
gene-INS80_RS02680	trimethylamine methyltransferase family protein	1200.13	-0.282328	0.334263	-0.844626	0.39832	0.614312
gene-INS80_RS02685	HAD family hydrolase	679.604	-0.291915	0.324416	-0.899816	0.368218	0.59124
gene-INS80_RS02690	DUF3572 domain-containing protein	18.0447	0.759579	0.55235	1.37518	0.169077	NA
gene-INS80_RS02695	diguanylate cyclase	1740.04	-0.629679	0.328885	-1.91459	0.0555452	0.263077
gene-INS80_RS02700	periplasmic heavy metal sensor	979.104	-0.110726	0.292205	-0.378934	0.704737	0.83372
gene-INS80_RS02705	hypothetical protein	1100.06	-0.0654817	0.357971	-0.182924	0.854857	0.924319
gene-INS80_RS02710	RNA polymerase sigma factor	2460.19	0.401848	0.519219	0.773948	0.438962	0.645751
gene-INS80_RS02715	EF-hand domain-containing protein	4628.02	0.77479	0.650706	1.19069	0.233775	0.490148
gene-INS80_RS02720	DUF983 domain-containing protein	731.076	0.863909	0.528123	1.63581	0.101879	0.357819
gene-INS80_RS02725	NUDIX hydrolase	1354.17	0.363014	0.118194	3.07135	0.00213094	0.0323236
gene-INS80_RS02730	EamA family transporter	848.829	0.000162735	0.134673	0.00120837	0.999036	0.999307
gene-INS80_RS02735	fatty acid desaturase	91.6981	-0.159025	0.263099	-0.604429	0.545558	0.721545
gene-INS80_RS02740	DUF2061 domain-containing protein	13.8968	0.566762	0.706711	0.801971	0.42257	NA
gene-INS80_RS02745	helix-turn-helix transcriptional regulator	482.243	-0.569091	0.491985	-1.15673	0.247385	0.499923
gene-INS80_RS02750	SDR family oxidoreductase	868.869	-0.718836	0.601091	-1.19588	0.231742	0.488673
gene-INS80_RS02755	carnitine 3-dehydrogenase	1594.82	-0.61099	0.478749	-1.27622	0.201877	0.471429
gene-INS80_RS02760	3-keto-5-aminohexanoate cleavage protein	1476.21	-0.444496	0.478954	-0.928057	0.353378	0.580079
gene-INS80_RS02765	GlxA family transcriptional regulator	3054.55	-0.0205235	0.295639	-0.0694209	0.944655	0.968836
gene-INS80_RS02770	aldo/keto reductase	780.123	0.33546	0.255072	1.31516	0.188456	0.461254
gene-INS80_RS02775	rhodanese-like domain-containing protein	208.652	0.765388	0.184929	4.13881	3.49105e-05	0.00176274
gene-INS80_RS02780	rhodanese-like domain-containing protein	271.402	1.88392	0.439455	4.28694	1.81152e-05	0.00107698
gene-INS80_RS02785	hypothetical protein	943.069	-0.766921	0.53916	-1.42244	0.154899	0.428172
gene-INS80_RS02790	MFS transporter	1265.21	-0.605454	0.561005	-1.07923	0.280485	0.522239
gene-INS80_RS02795	flotillin	2469.94	-0.861642	0.472306	-1.82433	0.0681024	0.298175
gene-INS80_RS02800	DUF1449 family protein	983.94	-1.04444	0.493212	-2.11764	0.034206	0.193676
gene-INS80_RS02805	methionine--tRNA ligase	7067.57	-0.172017	0.307493	-0.559418	0.575877	0.742976
gene-INS80_RS02810	hypothetical protein	29.5934	-0.0572877	0.500792	-0.114394	0.908925	NA
gene-INS80_RS02815	hypothetical protein	493.286	-3.05695	1.07396	-2.84642	0.00442139	0.0529131
gene-INS80_RS02820	hemin uptake protein HemP	1154.89	-3.80635	1.24489	-3.05758	0.00223128	0.0333158
gene-INS80_RS02825	peptidase	15122.2	-3.41354	1.03712	-3.29137	0.00099701	0.0189432
gene-INS80_RS02830	porin	7305.27	-3.66974	0.872398	-4.20649	2.59362e-05	0.00142688
gene-INS80_RS02835	(2Fe-2S)-binding protein	1796.51	-2.53758	1.20932	-2.09834	0.0358748	0.198861
gene-INS80_RS02840	bacterioferritin	3121.19	-0.196813	0.818551	-0.240441	0.809988	0.896044
gene-INS80_RS02845	thiol oxidoreductase	2830.77	-1.1726	0.314223	-3.73174	0.000190162	0.00604257
gene-INS80_RS02850	imelysin family protein	1046.14	-1.43686	0.764114	-1.88042	0.0600506	0.27606
gene-INS80_RS02855	DUF1513 domain-containing protein	2170.66	-1.40948	0.359539	-3.92025	8.84566e-05	0.00346863
gene-INS80_RS02860	DeoR/GlpR transcriptional regulator	1073.44	-0.253591	0.575013	-0.441018	0.6592	0.802445
gene-INS80_RS02865	glycerol-3-phosphate dehydrogenase	2410.38	-0.201027	0.415991	-0.483249	0.628919	0.783282
gene-INS80_RS02870	cob(I)yrinic acid a%2Cc-diamide adenosyltransferase	749.551	0.711379	0.176828	4.023	5.74607e-05	0.00252143
gene-INS80_RS02875	DUF1636 domain-containing protein	1790.11	-0.0722893	0.163796	-0.441337	0.658969	0.802445
gene-INS80_RS02880	cobalamin biosynthesis protein CobW	3572.1	0.106339	0.328779	0.323436	0.746365	0.863768
gene-INS80_RS02885	cobaltochelatase subunit CobN	7606.22	-0.24644	0.196777	-1.25239	0.210429	0.476145
gene-INS80_RS02890	precorrin-3B synthase	2882.65	-0.282747	0.236177	-1.19718	0.231235	0.488442
gene-INS80_RS02895	precorrin-8X methylmutase	1618.27	-0.0424628	0.150433	-0.28227	0.777736	0.87746
gene-INS80_RS02900	precorrin-2 C(20)-methyltransferase	1334.11	0.142246	0.151457	0.939184	0.347636	0.576942
gene-INS80_RS02905	precorrin-3B C(17)-methyltransferase	1716.58	-0.153868	0.131065	-1.17398	0.240404	0.495435
gene-INS80_RS02910	cobalt-precorrin-6A reductase	2070.43	-0.0101404	0.16708	-0.060692	0.951605	0.972446
gene-INS80_RS02915	precorrin-6y C5%2C15-methyltransferase (decarboxylating) subunit CbiE	2683.3	-0.329733	0.184587	-1.78633	0.0740464	0.31086
gene-INS80_RS02920	cobalamin biosynthesis protein	785.029	-0.386772	0.284469	-1.35963	0.173948	0.447086
gene-INS80_RS02925	precorrin-4 C(11)-methyltransferase	1851.76	-0.341816	0.18823	-1.81595	0.0693777	0.301175
gene-INS80_RS02930	cobyrinate a%2Cc-diamide synthase	3621.92	-0.155355	0.178726	-0.869234	0.384719	0.604465
gene-INS80_RS02935	uroporphyrinogen-III C-methyltransferase	1479.35	0.0426726	0.147393	0.289515	0.772187	0.874971
gene-INS80_RS02940	energy-coupling factor ABC transporter permease	21496.1	0.891378	0.655102	1.36067	0.173618	0.447086
gene-INS80_RS02945	precorrin-6A synthase (deacetylating)	1815.37	0.0324239	0.270863	0.119706	0.904716	0.94846
gene-INS80_RS02955	transposase	684.56	-0.669899	0.471493	-1.42081	0.155373	0.428352
gene-INS80_RS02965	hypothetical protein	183.636	-0.0389274	0.598262	-0.0650674	0.94812	0.970824
gene-INS80_RS02970	UDP-N-acetylglucosamine 1-carboxyvinyltransferase	3060.36	-0.302724	0.222743	-1.35907	0.174124	0.447086
gene-INS80_RS02975	DUF2948 family protein	1051.57	-0.0823682	0.381522	-0.215894	0.82907	0.907675
gene-INS80_RS02980	histidinol dehydrogenase	4318.82	-0.303046	0.181438	-1.67025	0.0948709	0.349279
gene-INS80_RS02985	UPF0262 family protein	1457.35	-0.043018	0.409062	-0.105162	0.916247	0.954162
gene-INS80_RS02990	low molecular weight phosphatase family protein	661.327	0.256711	0.468319	0.548155	0.583586	0.748208
gene-INS80_RS02995	nuclear transport factor 2 family protein	483.186	0.0974918	0.177252	0.550017	0.582308	0.746829
gene-INS80_RS03000	GNAT family N-acetyltransferase	890.004	-0.612293	0.390199	-1.56918	0.116606	0.382557
gene-INS80_RS03005	carbon-nitrogen hydrolase family protein	1193.27	-0.394383	0.333562	-1.18234	0.237071	0.493696
gene-INS80_RS03010	translation initiation factor IF-1	3076.81	0.0367866	0.717299	0.0512849	0.959099	0.9747
gene-INS80_RS03015	septum formation protein Maf	1929.65	-0.672359	0.225558	-2.98086	0.00287436	0.0395332
gene-INS80_RS03020	ribonuclease E/G	2538.17	-0.603559	0.147048	-4.10449	4.0521e-05	0.00199147
gene-INS80_RS03025	DNA gyrase inhibitor YacG	244.024	-0.296316	0.212424	-1.39493	0.163038	0.439297
gene-INS80_RS03035	ATP-binding protein	190.736	-0.0688656	0.448704	-0.153477	0.878022	0.934515
gene-INS80_RS03040	IS21 family transposase	330.86	-0.553476	0.571246	-0.968893	0.332598	0.561752
gene-INS80_RS03045	sugar phosphate isomerase/epimerase and 4-hydroxyphenylpyruvate domain-containing protein	679.715	-0.880382	0.674123	-1.30597	0.191564	0.463414
gene-INS80_RS03050	TRAP transporter large permease	554.992	-0.686082	0.640986	-1.07035	0.284461	0.523626
gene-INS80_RS03055	TRAP transporter small permease subunit	469.011	-0.739461	0.607624	-1.21697	0.223615	0.484233
gene-INS80_RS03060	DctP family TRAP transporter solute-binding subunit	679.813	-0.414467	0.574852	-0.720997	0.470911	0.668751
gene-INS80_RS03065	shikimate dehydrogenase	734.588	-0.848251	0.68328	-1.24144	0.214443	0.480217
gene-INS80_RS03070	TetR family transcriptional regulator	504.587	1.39327	0.37206	3.74473	0.000180585	0.00589058
gene-INS80_RS03075	cyanase	178.686	0.472858	0.374466	1.26275	0.206678	0.474578
gene-INS80_RS03080	ABC transporter ATP-binding protein	289.964	-0.445165	0.50008	-0.890187	0.373365	0.594738
gene-INS80_RS03085	nitrate ABC transporter permease	623.962	-0.723441	0.63315	-1.14261	0.253202	0.50298
gene-INS80_RS03090	ABC transporter substrate-binding protein	449.814	-0.152244	0.439472	-0.346424	0.729024	0.851844
gene-INS80_RS03095	sigma 54-interacting transcriptional regulator	1515	-0.405468	0.536582	-0.755649	0.44986	0.654626
gene-INS80_RS03100	FAD-dependent oxidoreductase	1159.19	-0.594599	0.492926	-1.20626	0.227715	0.487141
gene-INS80_RS03105	isocitrate lyase/phosphoenolpyruvate mutase family protein	731.903	-0.501621	0.402266	-1.24699	0.212402	0.478812
gene-INS80_RS03110	cysteine hydrolase	347.909	-0.665906	0.600911	-1.10816	0.267793	0.514883
gene-INS80_RS03115	hydantoinase/oxoprolinase family protein	2057.78	-0.757055	0.556756	-1.35976	0.173906	0.447086
gene-INS80_RS03120	hydantoinase B/oxoprolinase family protein	1584.07	-0.885308	0.676895	-1.3079	0.190908	0.463414
gene-INS80_RS03125	nuclear transport factor 2 family protein	497.731	-0.832554	0.54176	-1.53676	0.124352	0.391491
gene-INS80_RS03130	GntR family transcriptional regulator	591.924	-0.0242068	0.404171	-0.0598925	0.952241	0.972568
gene-INS80_RS03135	3-isopropylmalate dehydratase large subunit	1748.65	-0.609255	0.561045	-1.08593	0.277511	0.521548
gene-INS80_RS03140	3-isopropylmalate dehydratase small subunit	400.815	-0.496492	0.576052	-0.861887	0.38875	0.608038
gene-INS80_RS03145	TRAP transporter substrate-binding protein DctP	1014.58	1.2046	0.393119	3.06421	0.00218244	0.0328345
gene-INS80_RS03150	TRAP transporter small permease	141.09	1.06775	0.317662	3.36127	0.000775856	0.0157743
gene-INS80_RS03155	TRAP transporter large permease	754.541	0.0661334	0.233541	0.283177	0.777041	0.877307
gene-INS80_RS03165	peptidoglycan-binding protein	1267.85	-0.398059	0.395952	-1.00532	0.314742	0.544156
gene-INS80_RS03170	lipoyl(octanoyl) transferase LipB	1117.73	0.436457	0.525042	0.831281	0.405815	0.619692
gene-INS80_RS03175	alpha/beta hydrolase	1794.85	0.193341	0.217081	0.89064	0.373122	0.594716
gene-INS80_RS03180	HIT family protein	786.158	1.08889	0.450134	2.41903	0.015562	0.120742
gene-INS80_RS03185	cytochrome c oxidase subunit 1	29843.1	0.470504	0.617811	0.761567	0.446318	0.652053
gene-INS80_RS03190	DUF2244 domain-containing protein	204.956	0.704167	0.455507	1.5459	0.12213	0.389757
gene-INS80_RS03195	prephenate dehydrogenase	231.672	-0.535878	0.240815	-2.22527	0.0260632	0.164221
gene-INS80_RS03200	GatB/YqeY domain-containing protein	735.509	0.606161	0.668098	0.907293	0.364252	0.588358
gene-INS80_RS03205	glutamine-hydrolyzing carbamoyl-phosphate synthase small subunit	6448.12	-0.323911	0.386745	-0.837533	0.402293	0.617598
gene-INS80_RS03210	glycosyltransferase	1085.2	-0.473135	0.249703	-1.89479	0.0581201	0.269615
gene-INS80_RS03215	GntR family transcriptional regulator	823.055	0.495789	0.239209	2.07262	0.0382073	0.205594
gene-INS80_RS03220	pyrimidine 5'-nucleotidase	525.042	0.130458	0.322045	0.405094	0.685409	0.81867
gene-INS80_RS03225	hypothetical protein	72.5712	1.18735	0.339442	3.49795	0.000468853	0.0112954
gene-INS80_RS03230	UbiH/UbiF family hydroxylase	1876.51	-0.289966	0.14653	-1.97888	0.0478294	0.24019
gene-INS80_RS03235	AraC family transcriptional regulator ligand-binding domain-containing protein	304.068	0.230646	0.507824	0.454185	0.649695	0.797418
gene-INS80_RS03240	DUF2309 domain-containing protein	2322.18	-0.99628	0.537012	-1.85523	0.0635638	0.285727
gene-INS80_RS03245	oxidoreductase	1279.08	-1.10527	0.634269	-1.74259	0.0814047	0.322428
gene-INS80_RS03250	LysR family transcriptional regulator	259.742	0.802639	0.378798	2.11891	0.0340978	0.193659
gene-INS80_RS03255	ABC transporter substrate-binding protein	750.904	-0.6336	0.600075	-1.05587	0.291029	0.52655
gene-INS80_RS03260	ABC transporter permease	456.679	-0.859755	0.733132	-1.17272	0.24091	0.495435
gene-INS80_RS03265	ABC transporter permease	300.22	-0.793922	0.96875	-0.819532	0.412483	0.624656
gene-INS80_RS03270	ABC transporter ATP-binding protein	985.618	-0.848779	0.584706	-1.45163	0.146604	0.416639
gene-INS80_RS03275	hypothetical protein	100.708	1.06065	0.342161	3.09987	0.00193606	0.0306628
gene-INS80_RS03280	chemotaxis protein CheR	756.372	0.3843	0.204623	1.87809	0.0603689	0.276766
gene-INS80_RS03285	1-deoxy-D-xylulose-5-phosphate synthase	1855.52	-0.839112	0.657111	-1.27697	0.201612	0.471429
gene-INS80_RS03290	photosynthetic reaction center cytochrome c subunit	836.999	-0.573537	0.47008	-1.22008	0.222433	0.484233
gene-INS80_RS03295	photosynthetic reaction center subunit M	409.584	-0.46719	0.304388	-1.53485	0.124821	0.392188
gene-INS80_RS03300	photosynthetic reaction center subunit L	138.699	0.404634	0.329685	1.22733	0.219697	0.484043
gene-INS80_RS03305	light-harvesting protein	32.4539	0.294221	0.252342	1.16596	0.243631	NA
gene-INS80_RS03310	light-harvesting protein	78.1568	0.01301	0.708431	0.0183645	0.985348	0.991535
gene-INS80_RS03315	protein pufQ	131.301	-0.726851	0.608496	-1.1945	0.232281	0.48925
gene-INS80_RS03320	chlorophyllide a reductase subunit Z	1177.44	-0.989703	0.742081	-1.33369	0.182306	0.456655
gene-INS80_RS03325	chlorophyllide a reductase subunit Y	1659.93	-0.959463	0.712362	-1.34688	0.17802	0.450665
gene-INS80_RS03330	chlorophyllide a reductase iron protein subunit X	460.276	-0.844021	0.78712	-1.07229	0.28359	0.523626
gene-INS80_RS03335	chlorophyll synthesis pathway protein BchC	830.24	-0.965669	0.817572	-1.18114	0.237546	0.494128
gene-INS80_RS03340	methyltransferase domain-containing protein	870.574	-1.03723	0.880241	-1.17835	0.238657	0.495435
gene-INS80_RS03345	polyprenyl synthetase family protein	1007.7	-1.02044	0.830001	-1.22945	0.218905	0.483968
gene-INS80_RS03350	phytoene desaturase	869.681	-0.924084	0.695101	-1.32942	0.183708	0.457091
gene-INS80_RS03355	carotenoid 1%2C2-hydratase	905.997	-0.789593	0.468343	-1.68593	0.0918091	0.344611
gene-INS80_RS03360	tryptophan-rich sensory protein	650.482	-0.457321	0.385254	-1.18706	0.235202	0.491372
gene-INS80_RS03365	phytoene/squalene synthase family protein	1177.36	-0.908625	0.746361	-1.21741	0.223449	0.484233
gene-INS80_RS03370	phytoene desaturase	1249.24	-0.847858	0.769235	-1.10221	0.270371	0.51717
gene-INS80_RS03375	spheroidene monooxygenase	577.569	-0.810971	0.801437	-1.0119	0.311588	0.542838
gene-INS80_RS03380	magnesium chelatase ATPase subunit I	606.32	-0.726644	0.728776	-0.997075	0.318728	0.548218
gene-INS80_RS03385	VWA domain-containing protein	2050.23	-0.942616	0.772986	-1.21945	0.222674	0.484233
gene-INS80_RS03390	alpha/beta fold hydrolase	583.521	-0.835633	0.604096	-1.38328	0.16658	0.441174
gene-INS80_RS03395	hypothetical protein	124.894	1.44069	0.737403	1.95373	0.050733	0.249336
gene-INS80_RS03400	isopentenyl-diphosphate Delta-isomerase	124.642	0.0851663	0.333975	0.255008	0.798717	0.889915
gene-INS80_RS03405	geranylgeranyl diphosphate reductase	820.784	-0.666531	0.580925	-1.14736	0.251232	0.50298
gene-INS80_RS03410	BCD family MFS transporter	1457.73	-0.806183	0.618142	-1.3042	0.192164	0.463414
gene-INS80_RS03415	chlorophyll synthase ChlG	726.342	-0.453025	0.390594	-1.15984	0.246116	0.499275
gene-INS80_RS03420	transcriptional regulator PpsR	1805.34	0.545863	0.509665	1.07102	0.284158	0.523626
gene-INS80_RS03425	cobalamin B12-binding domain-containing protein	397.226	1.01177	0.333862	3.03049	0.00244156	0.0354804
gene-INS80_RS03430	2-vinyl bacteriochlorophyllide hydratase	58.1456	0.446868	0.353948	1.26252	0.20676	0.474578
gene-INS80_RS03435	ferredoxin:protochlorophyllide reductase (ATP-dependent) subunit N	731.612	-0.755964	0.679332	-1.1128	0.265792	0.513206
gene-INS80_RS03440	ferredoxin:protochlorophyllide reductase (ATP-dependent) subunit B	1326.82	-0.884143	0.751569	-1.1764	0.239436	0.495435
gene-INS80_RS03445	cobaltochelatase subunit CobN	3680.5	-0.922978	0.73147	-1.26181	0.207016	0.474578
gene-INS80_RS03450	ferredoxin:protochlorophyllide reductase (ATP-dependent) iron-sulfur ATP-binding protein	374.936	-0.847032	0.71536	-1.18406	0.236388	0.49311
gene-INS80_RS03455	magnesium protoporphyrin IX methyltransferase	867.808	-0.940837	0.806243	-1.16694	0.243235	0.496977
gene-INS80_RS03460	PucC family protein	1759.03	-0.922799	0.743957	-1.24039	0.21483	0.480499
gene-INS80_RS03465	photosynthetic reaction center subunit H	405.059	-0.78648	0.733519	-1.0722	0.283629	0.523626
gene-INS80_RS03470	PH domain-containing protein	785.667	-0.87233	0.775312	-1.12513	0.260532	0.507034
gene-INS80_RS03475	pullulanase	377.125	-0.901177	0.770844	-1.16908	0.242372	0.496121
gene-INS80_RS03480	hypothetical protein	143.371	-0.574456	0.819449	-0.701027	0.483286	0.677952
gene-INS80_RS03485	magnesium-protoporphyrin IX monomethyl ester (oxidative) cyclase	401.988	-0.243158	0.43513	-0.558817	0.576286	0.742984
gene-INS80_RS03490	DUF3623 domain-containing protein	968.929	-0.806179	0.595027	-1.35486	0.175462	0.447716
gene-INS80_RS03495	5-aminolevulinate synthase	427.625	-0.661959	0.617543	-1.07192	0.283755	0.523626
gene-INS80_RS03500	ABC transporter ATP-binding protein	341.699	-0.464845	0.575818	-0.807279	0.419506	0.630113
gene-INS80_RS03505	dipeptide ABC transporter ATP-binding protein	561.479	-0.817904	0.779648	-1.04907	0.294147	0.528953
gene-INS80_RS03510	ABC transporter substrate-binding protein	1006.31	-0.194895	0.727642	-0.267845	0.788819	0.883765
gene-INS80_RS03515	ABC transporter permease	366.636	-0.804851	0.731161	-1.10078	0.27099	0.51755
gene-INS80_RS03520	ABC transporter permease	617.689	-0.850262	0.777851	-1.09309	0.274354	0.520318
gene-INS80_RS03525	gamma-glutamyltransferase family protein	1307.26	-0.736729	0.680812	-1.08213	0.279194	0.522239
gene-INS80_RS03530	DUF1028 domain-containing protein	730.914	-0.809148	0.649922	-1.24499	0.213134	0.478995
gene-INS80_RS03535	FadR family transcriptional regulator	1566.16	-0.258171	0.14116	-1.82892	0.0674112	0.296513
gene-INS80_RS03540	acetamidase/formamidase family protein	1348.21	-0.332038	0.240359	-1.38142	0.167149	0.441586
gene-INS80_RS03545	alpha/beta hydrolase	752.791	0.868355	0.516234	1.6821	0.0925502	0.345266
gene-INS80_RS03550	alpha/beta-hydrolase family protein	1287.23	0.153621	0.317136	0.484401	0.628101	0.782685
gene-INS80_RS03555	BCCT family transporter	1593.94	1.4769	0.508423	2.90486	0.00367421	0.0468621
gene-INS80_RS03560	universal stress protein	795.191	1.38254	0.348193	3.97062	7.16848e-05	0.00293589
gene-INS80_RS03565	iron ABC transporter permease	535.422	-0.836719	0.747269	-1.1197	0.26284	0.509641
gene-INS80_RS03570	IS21 family transposase	313.531	-0.600909	0.552209	-1.08819	0.27651	0.520835
gene-INS80_RS03575	ATP-binding protein	170.82	-0.0375415	0.436085	-0.0860875	0.931397	0.961965
gene-INS80_RS03580	hypothetical protein	130.162	0.754763	0.246042	3.06762	0.00215772	0.0325957
gene-INS80_RS03585	hypothetical protein	201.249	0.788256	0.322561	2.44374	0.0145359	0.116477
gene-INS80_RS03590	site-specific integrase	237.913	0.874269	0.495931	1.76288	0.0779201	0.318418
gene-INS80_RS03595	hypothetical protein	289.186	0.479427	0.716345	0.669269	0.503324	0.693293
gene-INS80_RS03600	transposase family protein	154.155	0.780219	0.690512	1.12991	0.258513	0.504781
gene-INS80_RS03610	lytic murein transglycosylase	1126.69	0.0551004	0.35242	0.156349	0.875758	0.934515
gene-INS80_RS03615	class I SAM-dependent RNA methyltransferase	1942	-0.515609	0.192652	-2.67638	0.00744233	0.0757802
gene-INS80_RS03620	HAMP domain-containing protein	936.721	-0.769127	0.664846	-1.15685	0.247334	0.499923
gene-INS80_RS03625	PKD domain-containing protein	3525.16	-0.726508	0.627335	-1.15809	0.246829	0.499879
gene-INS80_RS03630	FecR domain-containing protein	1364.73	-0.737468	0.731528	-1.00812	0.313397	0.543302
gene-INS80_RS03635	carbohydrate ABC transporter substrate-binding protein	7653.95	2.08625	0.60841	3.42902	0.000605762	0.0135324
gene-INS80_RS03640	ABC transporter ATP-binding protein	1405.79	0.262476	0.530448	0.494819	0.620728	0.778028
gene-INS80_RS03645	ABC transporter ATP-binding protein	1135.98	0.645285	0.566825	1.13842	0.254945	0.503814
gene-INS80_RS03650	sugar ABC transporter permease	484.32	2.16511	0.621716	3.48247	0.000496814	0.011664
gene-INS80_RS03655	carbohydrate ABC transporter permease	366.658	1.98589	0.597405	3.3242	0.000886732	0.0172936
gene-INS80_RS03660	DUF2160 domain-containing protein	411.06	0.23944	0.504892	0.474241	0.635328	0.787696
gene-INS80_RS03665	BlaI/MecI/CopY family transcriptional regulator	983.213	2.30855	0.569659	4.05252	5.06697e-05	0.00236416
gene-INS80_RS03670	M56 family metallopeptidase	1603.92	0.626196	0.278718	2.2467	0.0246592	0.159184
gene-INS80_RS03675	GntR family transcriptional regulator	604.507	1.04854	0.490303	2.13856	0.0324712	0.189082
gene-INS80_RS03680	2-dehydropantoate 2-reductase	968.951	0.742842	0.425362	1.74638	0.0807456	0.322428
gene-INS80_RS03685	TetR/AcrR family transcriptional regulator	335.861	0.7412	0.391339	1.89401	0.0582241	0.269615
gene-INS80_RS03690	FAD-binding dehydrogenase	1416.09	0.462075	0.289084	1.59841	0.109951	0.372156
gene-INS80_RS03695	nuclear transport factor 2 family protein	221.734	0.857375	0.185683	4.61741	3.88567e-06	0.000371464
gene-INS80_RS03700	M20 family metallopeptidase	1141.09	-0.0865395	0.38715	-0.22353	0.823123	0.904062
gene-INS80_RS03705	AAA family ATPase	1957.17	-0.100363	0.649509	-0.154521	0.877199	0.934515
gene-INS80_RS03710	phosphoribosyltransferase	645.758	-0.277918	0.47289	-0.587701	0.556733	0.727959
gene-INS80_RS03715	GTP-binding protein	209.964	-0.498229	0.673119	-0.740179	0.459191	0.660905
gene-INS80_RS03720	amidohydrolase	1103.27	-0.801004	0.640038	-1.2515	0.210754	0.476296
gene-INS80_RS03725	LysR family transcriptional regulator	490.946	-0.282243	0.353578	-0.798247	0.424727	0.634852
gene-INS80_RS03730	ABC transporter substrate-binding protein	592.369	-0.366072	0.405282	-0.903251	0.366393	0.59078
gene-INS80_RS03735	ABC transporter permease	278.709	-0.631064	0.536934	-1.17531	0.23987	0.495435
gene-INS80_RS03740	ABC transporter permease	615.79	-0.957308	0.796525	-1.20186	0.229419	0.487407
gene-INS80_RS03745	ABC transporter ATP-binding protein	897.467	-0.939465	0.73604	-1.27638	0.201822	0.471429
gene-INS80_RS03750	ATP-binding cassette domain-containing protein	606.361	-0.840257	0.593704	-1.41528	0.156987	0.430139
gene-INS80_RS03755	FAD-binding monooxygenase	1540.52	-0.29111	0.380819	-0.76443	0.444611	0.650332
gene-INS80_RS03760	molybdenum cofactor biosynthesis protein MoaE	956.745	0.116727	0.260813	0.44755	0.654478	0.800135
gene-INS80_RS03765	molybdopterin converting factor subunit 1	643.991	0.194082	0.411669	0.47145	0.637319	0.788573
gene-INS80_RS03770	CDP-diacylglycerol--glycerol-3-phosphate 3-phosphatidyltransferase	1146.45	0.443071	0.598091	0.740809	0.458809	0.660614
gene-INS80_RS03775	hypothetical protein	92.6007	0.298221	0.311594	0.957084	0.338525	0.567255
gene-INS80_RS03780	winged helix-turn-helix transcriptional regulator	628.595	-0.396347	0.407149	-0.973469	0.33032	0.560056
gene-INS80_RS03785	sulfatase-like hydrolase/transferase	1187.47	-0.0164532	0.349123	-0.0471271	0.962412	0.976721
gene-INS80_RS03790	excinuclease ABC subunit UvrC	1628.56	-0.343913	0.185992	-1.84908	0.0644466	0.288103
gene-INS80_RS03795	SDR family oxidoreductase	844.301	-0.322868	0.253077	-1.27577	0.202036	0.471429
gene-INS80_RS03800	calcium/sodium antiporter	1151.97	0.0518895	0.559483	0.0927454	0.926106	0.959288
gene-INS80_RS03805	S49 family peptidase	1560.82	0.184735	0.532532	0.346899	0.728667	0.851844
gene-INS80_RS03810	ABC transporter permease	339.151	-0.197741	0.298069	-0.663409	0.507069	0.695454
gene-INS80_RS03815	ABC transporter ATP-binding protein	794.468	0.261782	0.259487	1.00884	0.313049	0.543302
gene-INS80_RS03820	carbon monoxide dehydrogenase subunit G	1383.36	0.407822	0.263735	1.54633	0.122024	0.389757
gene-INS80_RS03825	alpha/beta hydrolase	1030.54	-0.558238	0.485235	-1.15045	0.249959	0.502098
gene-INS80_RS03830	helix-turn-helix transcriptional regulator	160.591	1.31992	0.337729	3.90822	9.29773e-05	0.00356994
gene-INS80_RS03835	NAD(P)H-binding protein	1019.31	-0.50387	0.413025	-1.21995	0.222484	0.484233
gene-INS80_RS03840	crotonase/enoyl-CoA hydratase family protein	508.785	-0.406241	0.544292	-0.746366	0.455446	0.657736
gene-INS80_RS03845	4-hydroxybenzoate 3-monooxygenase	259.6	0.430749	0.230488	1.86886	0.0616421	0.279475
gene-INS80_RS03850	helix-turn-helix domain-containing protein	346.037	0.139128	0.442386	0.314495	0.753145	0.865151
gene-INS80_RS03855	TetR family transcriptional regulator	696.553	-0.216695	0.204371	-1.0603	0.289008	0.52554
gene-INS80_RS03860	lipid-transfer protein	1061.31	-0.481898	0.578055	-0.833654	0.404476	0.61863
gene-INS80_RS03865	MaoC family dehydratase N-terminal domain-containing protein	231.3	-0.290562	0.598024	-0.48587	0.627059	0.78218
gene-INS80_RS03870	MaoC family dehydratase	245.985	-0.444269	0.699763	-0.634885	0.525504	0.708229
gene-INS80_RS03875	SDR family oxidoreductase	881.133	-0.434858	0.580067	-0.749669	0.453454	0.656102
gene-INS80_RS03880	CoA transferase	1341.88	-0.816484	0.695311	-1.17427	0.240286	0.495435
gene-INS80_RS03885	acyl-CoA dehydrogenase family protein	645.292	-0.201816	0.255641	-0.789452	0.429848	0.638364
gene-INS80_RS03890	hypothetical protein	261.544	0.210944	0.192717	1.09458	0.273702	0.52021
gene-INS80_RS03895	uroporphyrinogen decarboxylase	3027.28	0.259963	0.253546	1.02531	0.305217	0.537778
gene-INS80_RS03900	hydroxymethylbilane synthase	3076.41	-0.0962415	0.120093	-0.801389	0.422906	0.632939
gene-INS80_RS03905	fatty acid desaturase family protein	1079.26	-0.1987	0.193191	-1.02852	0.303706	0.537778
gene-INS80_RS03910	oxygen-dependent coproporphyrinogen oxidase	1150.87	0.26141	0.394122	0.663271	0.507157	0.695454
gene-INS80_RS03915	SDR family oxidoreductase	1391.33	0.146386	0.264316	0.55383	0.579695	0.745034
gene-INS80_RS03920	class I SAM-dependent methyltransferase	2412.2	-0.568992	0.210369	-2.70473	0.00683598	0.0720671
gene-INS80_RS03925	ATP-dependent Clp protease adapter ClpS	652.581	0.651631	0.53847	1.21015	0.22622	0.486296
gene-INS80_RS03930	HAD family hydrolase	270.499	0.396668	0.42327	0.93715	0.348682	0.577377
gene-INS80_RS03935	D-alanyl-D-alanine carboxypeptidase	3744.84	0.236422	0.286034	0.826551	0.408491	0.622704
gene-INS80_RS03940	cbb3-type cytochrome oxidase assembly protein CcoS	61.7604	0.915307	0.556648	1.64432	0.10011	0.354087
gene-INS80_RS03945	cadmium-translocating P-type ATPase	3037.18	-0.112088	0.467756	-0.239629	0.810618	0.896471
gene-INS80_RS03950	FixH family protein	672.79	2.1131	0.622413	3.39502	0.000686248	0.0146214
gene-INS80_RS03955	cytochrome c oxidase accessory protein CcoG	902.561	1.52452	0.638544	2.38749	0.0169638	0.125564
gene-INS80_RS03960	LysR family transcriptional regulator	975.783	-0.804482	0.665182	-1.20942	0.226503	0.486296
gene-INS80_RS03965	DMT family transporter	617.776	-0.356911	0.43768	-0.815461	0.414808	0.626278
gene-INS80_RS03970	cytochrome-c oxidase%2C cbb3-type subunit III	1176.38	1.88703	0.362866	5.20035	1.98914e-07	4.58248e-05
gene-INS80_RS03975	cbb3-type cytochrome c oxidase subunit 3	250.966	2.50333	0.677584	3.69449	0.000220327	0.00660264
gene-INS80_RS03980	cytochrome-c oxidase%2C cbb3-type subunit II	714.974	1.6457	0.357003	4.60977	4.03108e-06	0.000371464
gene-INS80_RS03985	cytochrome-c oxidase%2C cbb3-type subunit I	2247.19	1.92372	0.38156	5.04171	4.61384e-07	8.95086e-05
gene-INS80_RS03990	universal stress protein	1024.3	0.812442	0.644653	1.26028	0.207569	0.474578
gene-INS80_RS03995	GlsB/YeaQ/YmgE family stress response membrane protein	129.416	1.10269	0.468376	2.35428	0.0185586	0.130797
gene-INS80_RS04000	aminotransferase class I/II-fold pyridoxal phosphate-dependent enzyme	806.786	-0.0206971	0.221396	-0.0934846	0.925519	0.959288
gene-INS80_RS04005	LysR family transcriptional regulator	724.577	-0.36767	0.222205	-1.65464	0.0979975	0.352306
gene-INS80_RS04010	Crp/Fnr family transcriptional regulator	2229.83	0.494763	0.502677	0.984257	0.324989	0.554332
gene-INS80_RS04015	oxygen-independent coproporphyrinogen III oxidase	322.239	1.90035	0.458486	4.14483	3.40065e-05	0.00174095
gene-INS80_RS04020	ABC transporter ATP-binding protein	2059.05	0.127591	0.199042	0.641028	0.521505	0.705678
gene-INS80_RS04025	ABC transporter permease	1476.14	0.788855	0.270231	2.91919	0.00350946	0.045389
gene-INS80_RS04030	microcin C ABC transporter permease YejB	1427.1	0.363338	0.263575	1.3785	0.168048	0.441586
gene-INS80_RS04035	ABC transporter substrate-binding protein	4445.64	0.807228	0.480025	1.68164	0.0926393	0.345266
gene-INS80_RS04040	cytochrome c family protein	6464.58	0.170448	0.595626	0.286166	0.774751	0.875723
gene-INS80_RS04045	prephenate dehydratase	1303.69	0.114069	0.32499	0.350991	0.725595	0.850902
gene-INS80_RS04055	5'-nucleotidase C-terminal domain-containing protein	4042.21	0.582807	0.238977	2.43876	0.0147377	0.117419
gene-INS80_RS04060	NAD(+) diphosphatase	1207.05	0.463007	0.164893	2.80792	0.00498631	0.057436
gene-INS80_RS04065	SRPBCC family protein	839.319	1.19178	0.548425	2.1731	0.0297727	0.178932
gene-INS80_RS04070	dual specificity protein phosphatase family protein	711.132	-0.722311	0.667639	-1.08189	0.279302	0.522239
gene-INS80_RS04075	DNA polymerase III subunit gamma/tau	5167.62	0.0714328	0.0907173	0.787423	0.431034	0.638671
gene-INS80_RS04080	hypothetical protein	176.559	0.605161	0.505166	1.19794	0.230939	0.488376
gene-INS80_RS04085	YbaB/EbfC family nucleoid-associated protein	1815.1	-0.298578	0.726215	-0.411143	0.680968	0.81627
gene-INS80_RS04090	recombination protein RecR	1374.19	-0.383507	0.184909	-2.07403	0.0380769	0.20538
gene-INS80_RS04095	hypothetical protein	537.384	-0.287777	0.252678	-1.13891	0.254741	0.503742
gene-INS80_RS04100	low-specificity L-threonine aldolase	1932.21	-0.185411	0.334129	-0.554908	0.578957	0.744345
gene-INS80_RS04105	biotin carboxylase	1881.22	-0.728749	0.565914	-1.28774	0.197837	0.468119
gene-INS80_RS04110	DUF1013 domain-containing protein	4007.31	-0.0670455	0.512337	-0.130862	0.895884	0.941879
gene-INS80_RS04115	ribonuclease T2	1122.08	0.254848	0.156052	1.63309	0.102449	0.358962
gene-INS80_RS04120	NAD(P)H-quinone oxidoreductase	1411.53	-0.154504	0.255539	-0.604619	0.545432	0.721545
gene-INS80_RS04125	COQ9 family protein	776.224	-0.289755	0.252114	-1.1493	0.250431	0.502771
gene-INS80_RS04130	30S ribosomal protein S21	2729.99	0.31728	0.658112	0.482107	0.62973	0.783919
gene-INS80_RS04135	cytochrome P450	441.852	0.0696216	0.363374	0.191598	0.848057	0.920139
gene-INS80_RS04140	winged helix-turn-helix transcriptional regulator	747.048	-0.672594	0.19154	-3.51151	0.000445568	0.0108459
gene-INS80_RS04145	polyphosphate kinase 2	3543.24	0.323703	0.452586	0.715229	0.474467	0.6711
gene-INS80_RS04150	GMC family oxidoreductase N-terminal domain-containing protein	1380.71	0.163205	0.13954	1.16959	0.242165	0.496121
gene-INS80_RS04155	Lrp/AsnC family transcriptional regulator	381.959	0.838661	0.564595	1.48542	0.137432	0.409955
gene-INS80_RS04160	alanine dehydrogenase	1222.8	0.318296	0.268186	1.18685	0.235287	0.491372
gene-INS80_RS04165	mechanosensitive ion channel	1811.44	1.15533	0.513024	2.252	0.0243222	0.157743
gene-INS80_RS04170	GNAT family N-acetyltransferase	644.105	0.0184831	0.296533	0.0623305	0.9503	0.971734
gene-INS80_RS04175	YtoQ family protein	520.478	0.232602	0.248567	0.93577	0.349392	0.578292
gene-INS80_RS04180	class I SAM-dependent methyltransferase	135.848	0.431027	0.277378	1.55393	0.1202	0.387289
gene-INS80_RS04185	LysR family transcriptional regulator	306.417	-0.0788645	0.291974	-0.270108	0.787077	0.883728
gene-INS80_RS04190	phenylalanine--tRNA ligase subunit beta	7425	-0.284652	0.20446	-1.39222	0.163857	0.440206
gene-INS80_RS04195	phenylalanine--tRNA ligase subunit alpha	4110.3	-0.272947	0.179771	-1.5183	0.128938	0.398711
gene-INS80_RS04200	adenylate/guanylate cyclase domain-containing protein	1004.81	-0.207321	0.273018	-0.759369	0.447632	0.653195
gene-INS80_RS04205	50S ribosomal protein L20	8044.34	-0.118929	0.566073	-0.210094	0.833594	0.910948
gene-INS80_RS04210	50S ribosomal protein L35	9357.38	0.178714	0.503599	0.354874	0.722684	0.848889
gene-INS80_RS04215	hypothetical protein	241.747	0.211938	0.436508	0.48553	0.627301	0.782216
gene-INS80_RS04220	pyruvate kinase	4313.61	-0.667922	0.358959	-1.86072	0.0627835	0.282564
gene-INS80_RS04225	N-formylglutamate amidohydrolase	975.785	-0.505003	0.392326	-1.2872	0.198023	0.468119
gene-INS80_RS04230	hypothetical protein	133.609	1.56788	0.446473	3.51169	0.000445266	0.0108459
gene-INS80_RS04235	DUF1244 domain-containing protein	539.939	1.0624	0.606768	1.75092	0.0799596	0.321467
gene-INS80_RS04240	dioxygenase	493.305	-0.32149	0.37792	-0.850682	0.394946	0.61218
gene-INS80_RS04245	D-amino-acid transaminase	1994.91	0.329057	0.511721	0.64304	0.520198	0.704945
gene-INS80_RS04250	dipeptide epimerase	1534.32	-0.528361	0.439556	-1.20203	0.22935	0.487407
gene-INS80_RS04255	DUF1611 domain-containing protein	1340.01	-0.277206	0.387273	-0.71579	0.474121	0.670867
gene-INS80_RS04260	L-malyl-CoA/beta-methylmalyl-CoA lyase	1796.05	0.382806	0.335831	1.13988	0.254337	0.503706
gene-INS80_RS04265	hypothetical protein	567.393	0.0359387	0.22243	0.161574	0.871642	0.932619
gene-INS80_RS04270	Lrp/AsnC family transcriptional regulator	395.637	0.863123	0.378075	2.28294	0.0224337	0.149872
gene-INS80_RS04275	LysE family translocator	414.167	0.564661	0.651537	0.86666	0.386129	0.605862
gene-INS80_RS04280	acetyl-CoA carboxylase carboxyltransferase subunit alpha	4820.58	-0.0579142	0.369238	-0.156848	0.875365	0.934515
gene-INS80_RS04285	GcvT family protein	455.549	0.171066	0.195449	0.875249	0.381439	0.602908
gene-INS80_RS04290	transcriptional regulator BetI	121.657	0.594439	0.384976	1.54409	0.122566	0.389976
gene-INS80_RS04295	hypothetical protein	549.776	0.64878	0.328904	1.97255	0.0485468	0.242471
gene-INS80_RS04300	cytochrome c	180.615	0.769014	0.330657	2.32572	0.0200337	0.138285
gene-INS80_RS04305	copper resistance protein CopC	101.343	0.769544	0.351344	2.19029	0.0285032	0.173371
gene-INS80_RS04310	CopD family protein	527.105	-0.195583	0.336221	-0.581709	0.560763	0.730895
gene-INS80_RS04315	cytochrome c	93.2067	0.548024	0.291273	1.88148	0.0599067	0.27606
gene-INS80_RS04320	hypothetical protein	32.1124	0.138124	0.479695	0.287941	0.773392	NA
gene-INS80_RS04325	tyrosine-type recombinase/integrase	2538.77	-0.554407	0.336281	-1.64864	0.0992207	0.352669
gene-INS80_RS04330	hypothetical protein	257.447	1.06264	0.438755	2.42195	0.0154373	0.120573
gene-INS80_RS04335	AlpA family transcriptional regulator	131.631	-0.631508	0.543262	-1.16244	0.245058	0.498501
gene-INS80_RS04340	helix-turn-helix domain-containing protein	350.381	-0.667489	0.583399	-1.14414	0.252567	0.50298
gene-INS80_RS04345	hypothetical protein	411.327	0.024996	0.217049	0.115163	0.908316	0.950424
gene-INS80_RS04355	DMT family transporter	697.764	-0.396515	0.296629	-1.33674	0.181308	0.455375
gene-INS80_RS04360	redox-regulated ATPase YchF	3429.12	-0.396813	0.399985	-0.992071	0.321163	0.551121
gene-INS80_RS04365	acyloxyacyl hydrolase	387.442	0.191746	0.660744	0.290197	0.771665	0.874649
gene-INS80_RS04370	tryptophan synthase subunit alpha	2031.44	0.497503	0.46428	1.07156	0.283919	0.523626
gene-INS80_RS04375	response regulator	1788.12	1.86956	0.463432	4.03415	5.47995e-05	0.00243363
gene-INS80_RS04380	alpha-hydroxy-acid oxidizing protein	2742.78	0.882156	0.35883	2.45842	0.0139549	0.113579
gene-INS80_RS04385	hypothetical protein	739.147	-0.362557	0.440954	-0.822211	0.410957	0.623369
gene-INS80_RS04390	50S ribosomal protein L25/general stress protein Ctc	16587	-0.224034	0.533869	-0.419643	0.674746	0.811987
gene-INS80_RS04395	aminoacyl-tRNA hydrolase	1250.49	-0.466664	0.159275	-2.92992	0.00339049	0.0443168
gene-INS80_RS04400	serine hydrolase	1074.39	0.497276	0.222539	2.23456	0.0254464	0.163123
gene-INS80_RS04405	DUF2237 domain-containing protein	511	-0.102737	0.211807	-0.48505	0.627641	0.782375
gene-INS80_RS04410	antibiotic biosynthesis monooxygenase	1020.35	-1.38447	0.673992	-2.05413	0.0399632	0.213176
gene-INS80_RS04415	helix-turn-helix transcriptional regulator	382.895	-0.027259	0.49215	-0.0553876	0.95583	0.973635
gene-INS80_RS04420	hypothetical protein	506.667	0.136975	0.163855	0.835952	0.403182	0.618217
gene-INS80_RS04425	hypothetical protein	500.209	0.536178	0.442739	1.21105	0.225878	0.486296
gene-INS80_RS04430	tryptophan synthase subunit beta	5196.11	0.259689	0.445295	0.583183	0.55977	0.730376
gene-INS80_RS04435	phosphoribosylanthranilate isomerase	1292.24	-0.0497868	0.276282	-0.180203	0.856993	0.926357
gene-INS80_RS04440	LapA family protein	1099.99	0.603237	0.691176	0.872768	0.382789	0.604007
gene-INS80_RS04445	integration host factor subunit beta	1273.97	0.682353	0.699189	0.975921	0.329104	0.558764
gene-INS80_RS04450	30S ribosomal protein S1	43035.4	0.310675	0.510804	0.608207	0.54305	0.720548
gene-INS80_RS04455	NAD(P)H-dependent oxidoreductase	683.431	-0.284309	0.427023	-0.665793	0.505544	0.695311
gene-INS80_RS04460	(d)CMP kinase	1507.41	-0.338119	0.20411	-1.65656	0.0976094	0.352306
gene-INS80_RS04465	3-phosphoshikimate 1-carboxyvinyltransferase	4875.97	-0.388538	0.261372	-1.48653	0.137139	0.409955
gene-INS80_RS04470	tRNA (guanosine(46)-N7)-methyltransferase TrmB	1613.59	-0.224978	0.309064	-0.727932	0.466655	0.667172
gene-INS80_RS04475	bile acid:sodium symporter family protein	566.936	0.343586	0.208045	1.6515	0.0986372	0.352306
gene-INS80_RS04480	methionine adenosyltransferase	6361.33	-0.480991	0.514951	-0.934052	0.350277	0.578978
gene-INS80_RS04485	apolipoprotein N-acyltransferase	1423.14	-0.568976	0.48079	-1.18342	0.236643	0.493119
gene-INS80_RS04490	HlyC/CorC family transporter	2713.32	0.352781	0.326815	1.07945	0.280387	0.522239
gene-INS80_RS04495	rRNA maturation RNase YbeY	1004.08	1.03338	0.393787	2.62422	0.00868465	0.0827173
gene-INS80_RS04500	PhoH family protein	2942.87	0.61281	0.193502	3.16695	0.00154046	0.0258097
gene-INS80_RS04505	hypothetical protein	595.688	0.839328	0.518317	1.61934	0.105375	0.362309
gene-INS80_RS04510	OmpA family protein	1520.19	0.689176	0.288795	2.38639	0.0170149	0.125685
gene-INS80_RS04515	tRNA (N6-isopentenyl adenosine(37)-C2)-methylthiotransferase MiaB	4329.81	-0.414768	0.304105	-1.3639	0.1726	0.44646
gene-INS80_RS04520	hypothetical protein	390.654	0.569426	0.339593	1.67679	0.0935834	0.34773
gene-INS80_RS04525	phytanoyl-CoA dioxygenase family protein	529.007	-0.323351	0.380508	-0.849789	0.395443	0.61218
gene-INS80_RS04530	LysR family transcriptional regulator	942.376	-0.558507	0.433707	-1.28775	0.197832	0.468119
gene-INS80_RS04535	transcriptional repressor	705.406	-0.19195	0.170741	-1.12422	0.260919	0.50713
gene-INS80_RS04540	bifunctional 3-hydroxydecanoyl-ACP dehydratase/trans-2-decenoyl-ACP isomerase	2947.15	-0.174283	0.347314	-0.501801	0.615808	0.774163
gene-INS80_RS04545	AAA family ATPase	463.482	0.972792	0.361108	2.69391	0.00706195	0.0731697
gene-INS80_RS04550	beta-ketoacyl-ACP synthase I	9259.04	0.112791	0.379763	0.297003	0.766464	0.870942
gene-INS80_RS04555	enoyl-ACP reductase	3925.33	0.127294	0.258445	0.492536	0.62234	0.778929
gene-INS80_RS04560	hypothetical protein	707.598	0.239698	0.09981	2.40155	0.016326	0.123822
gene-INS80_RS04565	nitronate monooxygenase	2822.56	0.106752	0.173323	0.615911	0.537953	0.71766
gene-INS80_RS04570	peptidylprolyl isomerase	5319.78	0.589025	0.531673	1.10787	0.267918	0.514883
gene-INS80_RS04575	haloacid dehalogenase type II	1142.23	-0.417131	0.330587	-1.26179	0.207026	0.474578
gene-INS80_RS04580	alpha/beta hydrolase	1240	-0.0909121	0.283847	-0.320286	0.748752	0.864565
gene-INS80_RS04585	threonine/serine dehydratase	2651.11	-0.0392239	0.205293	-0.191063	0.848476	0.920139
gene-INS80_RS04590	3-oxoadipate enol-lactonase	2441.33	-0.114806	0.195457	-0.587372	0.556954	0.72799
gene-INS80_RS04595	alpha/beta fold hydrolase	1929.42	-0.123868	0.211178	-0.586556	0.557502	0.728448
gene-INS80_RS04600	adenylosuccinate lyase family protein	4008.24	-0.241767	0.111045	-2.17719	0.0294666	0.177764
gene-INS80_RS04605	TCR/Tet family MFS transporter	1623.34	0.115888	0.256254	0.452238	0.651097	0.798305
gene-INS80_RS04610	Zn-dependent alcohol dehydrogenase	2974.3	0.676135	0.279972	2.41501	0.0157347	0.120742
gene-INS80_RS04615	mandelate racemase/muconate lactonizing enzyme family protein	1551.5	0.297504	0.416657	0.714026	0.475211	0.671122
gene-INS80_RS04620	helix-turn-helix transcriptional regulator	728.613	-0.23143	0.177015	-1.3074	0.191076	0.463414
gene-INS80_RS04625	fumarylacetoacetate hydrolase family protein	1949.54	0.437779	0.279142	1.5683	0.116811	0.382557
gene-INS80_RS04630	cyclic nucleotide-binding domain-containing protein	2771.99	0.307802	0.27836	1.10577	0.268827	0.515264
gene-INS80_RS04635	DUF3307 domain-containing protein	317.726	0.980855	0.306995	3.19502	0.00139822	0.0243106
gene-INS80_RS04640	Lrp/AsnC family transcriptional regulator	342.9	-0.19496	0.453024	-0.430352	0.66694	0.806618
gene-INS80_RS04645	indolepyruvate ferredoxin oxidoreductase family protein	14749	-0.22217	0.480193	-0.462668	0.643602	0.792887
gene-INS80_RS04650	CHASE domain-containing protein	989.327	0.560126	0.490564	1.1418	0.253537	0.50298
gene-INS80_RS04655	response regulator	663.072	1.19814	0.537349	2.22973	0.0257652	0.163559
gene-INS80_RS04660	TetR/AcrR family transcriptional regulator	747.747	0.408096	0.150292	2.71535	0.00662058	0.070327
gene-INS80_RS04665	glutathione S-transferase	924.433	-0.46203	0.398848	-1.15841	0.246697	0.499879
gene-INS80_RS04670	hypothetical protein	1190.25	-0.200054	0.18308	-1.09271	0.274519	0.520318
gene-INS80_RS04675	ABC transporter ATP-binding protein	3404.59	0.0489461	0.365	0.134099	0.893324	0.940529
gene-INS80_RS04680	ABC transporter substrate-binding protein	3080.52	0.323273	0.310437	1.04135	0.297715	0.53219
gene-INS80_RS04685	ABC transporter permease	569.575	1.12476	0.336738	3.34016	0.000837301	0.0166482
gene-INS80_RS04690	ABC transporter permease	853.314	0.594773	0.31122	1.9111	0.0559918	0.263648
gene-INS80_RS04695	CoA transferase	3378.2	-0.395088	0.219666	-1.79858	0.0720845	0.30611
gene-INS80_RS04700	mechanosensitive ion channel family protein	2034.53	0.347218	0.253517	1.3696	0.170811	0.444638
gene-INS80_RS04705	hypothetical protein	4997.64	-0.114064	0.244896	-0.465764	0.641384	0.791212
gene-INS80_RS04710	glycosyltransferase family 4 protein	2870.14	-0.354525	0.215944	-1.64175	0.100642	0.354654
gene-INS80_RS04715	glycosyltransferase family 4 protein	1647.7	-0.503963	0.481619	-1.04639	0.29538	0.529815
gene-INS80_RS04720	histidine phosphatase family protein	1017.6	-0.453407	0.430054	-1.0543	0.291745	0.527143
gene-INS80_RS04725	glycosyltransferase	1994.63	-0.498568	0.457342	-1.09014	0.27565	0.520835
gene-INS80_RS04730	polysaccharide deacetylase family protein	1025.05	0.314787	0.156868	2.0067	0.0447818	0.230217
gene-INS80_RS04735	class I SAM-dependent methyltransferase	977.018	0.243508	0.142328	1.7109	0.0871004	0.33618
gene-INS80_RS04740	alpha-D-ribose 1-methylphosphonate 5-triphosphate diphosphatase	1286.21	-0.707446	0.565038	-1.25203	0.210558	0.476145
gene-INS80_RS04745	DUF1045 domain-containing protein	1218.07	-0.542145	0.308814	-1.75557	0.0791617	0.320913
gene-INS80_RS04750	phosphonate metabolism protein/1%2C5-bisphosphokinase (PRPP-forming) PhnN	716.387	-0.937514	0.646817	-1.44943	0.147218	0.417741
gene-INS80_RS04755	phosphonate C-P lyase system protein PhnL	798.039	-0.886206	0.687973	-1.28814	0.197697	0.468119
gene-INS80_RS04760	phosphonate C-P lyase system protein PhnK	669.248	-0.833816	0.713279	-1.16899	0.242408	0.496121
gene-INS80_RS04765	alpha-D-ribose 1-methylphosphonate 5-phosphate C-P-lyase PhnJ	418.355	-0.692346	0.700078	-0.988956	0.322685	0.551933
gene-INS80_RS04770	carbon-phosphorus lyase complex subunit PhnI	1370.3	-0.800766	0.716396	-1.11777	0.263665	0.510703
gene-INS80_RS04775	phosphonate C-P lyase system protein PhnH	703.009	-0.919279	0.811438	-1.1329	0.257256	0.504393
gene-INS80_RS04780	phosphonate C-P lyase system protein PhnG	659.994	-0.843312	0.650666	-1.29607	0.19495	0.466112
gene-INS80_RS04785	phosphonate metabolism transcriptional regulator PhnF	818.072	-0.711821	0.564769	-1.26038	0.207534	0.474578
gene-INS80_RS04790	substrate-binding domain-containing protein	2051.78	0.992015	0.298325	3.32529	0.000883271	0.0172936
gene-INS80_RS04795	ATP-binding cassette domain-containing protein	1205.06	0.0993123	0.433851	0.228909	0.81894	0.900809
gene-INS80_RS04800	ABC transporter permease	920.963	0.133633	0.329268	0.405849	0.684854	0.818538
gene-INS80_RS04805	quinolinate synthase NadA	3322.2	0.16298	0.465287	0.350279	0.726129	0.850902
gene-INS80_RS04810	L-aspartate oxidase	4754.51	-0.278095	0.112825	-2.46483	0.0137079	0.112533
gene-INS80_RS04815	carboxylating nicotinate-nucleotide diphosphorylase	1848.7	-0.123082	0.249334	-0.493641	0.621559	0.77848
gene-INS80_RS04820	CocE/NonD family hydrolase	3084.6	-0.375734	0.274954	-1.36654	0.171771	0.446062
gene-INS80_RS04825	CoA transferase	1391.51	-0.622091	0.296722	-2.09655	0.0360337	0.198861
gene-INS80_RS04830	TonB family protein	3320.23	-2.07665	0.534665	-3.88403	0.000102739	0.00382522
gene-INS80_RS04835	biopolymer transporter ExbD	1130.19	-2.64415	0.645326	-4.09738	4.17851e-05	0.00202658
gene-INS80_RS04840	biopolymer transporter ExbD	761.984	-3.22539	0.924747	-3.48787	0.000486888	0.0115785
gene-INS80_RS04845	MotA/TolQ/ExbB proton channel family protein	4479.66	-3.52329	0.794238	-4.43606	9.16205e-06	0.000649448
gene-INS80_RS04850	hypothetical protein	2608.76	-3.17854	0.761327	-4.175	2.97989e-05	0.00156913
gene-INS80_RS04855	TonB-dependent receptor	16838.7	-4.07314	0.913786	-4.45743	8.29472e-06	0.000599497
gene-INS80_RS04860	hypothetical protein	26.6505	-0.168915	0.716133	-0.235871	0.813533	NA
gene-INS80_RS04865	hemin-degrading factor	9733.64	-3.90011	0.905096	-4.30906	1.63951e-05	0.00102727
gene-INS80_RS04870	ABC transporter substrate-binding protein	5723.31	-3.27771	0.776814	-4.21943	2.44919e-05	0.00136784
gene-INS80_RS04875	iron ABC transporter permease	6603.1	-3.00256	0.664862	-4.51607	6.29977e-06	0.000517651
gene-INS80_RS04880	heme ABC transporter ATP-binding protein	2594.91	-2.43135	0.579489	-4.19568	2.72052e-05	0.00145331
gene-INS80_RS04885	polyamine aminopropyltransferase	2363.28	-0.852529	0.322378	-2.6445	0.00818118	0.0795668
gene-INS80_RS04890	DUF350 domain-containing protein	65.3044	1.22787	0.34824	3.52594	0.000421981	0.0107717
gene-INS80_RS04895	hypothetical protein	33.5243	0.939158	0.275531	3.40854	0.000653114	NA
gene-INS80_RS04900	DUF4178 domain-containing protein	792.653	-0.345736	0.513636	-0.673114	0.500875	0.691211
gene-INS80_RS04905	DUF4178 domain-containing protein	514.578	-0.395489	0.470298	-0.840934	0.400385	0.616208
gene-INS80_RS04910	urea ABC transporter ATP-binding subunit UrtE	361.765	-0.6957	0.785957	-0.885163	0.376069	0.597574
gene-INS80_RS04915	urea ABC transporter ATP-binding protein UrtD	334.257	-0.825038	0.886851	-0.930301	0.352215	0.579583
gene-INS80_RS04920	urea ABC transporter permease subunit UrtC	1038.86	-0.92278	0.815797	-1.13114	0.257996	0.504781
gene-INS80_RS04925	urea ABC transporter permease subunit UrtB	1485.98	-0.935809	0.882267	-1.06069	0.288832	0.52554
gene-INS80_RS04930	urea ABC transporter substrate-binding protein	217.349	-0.237569	0.454011	-0.523267	0.600788	0.76126
gene-INS80_RS04935	urease accessory protein UreD	1055.06	-0.830476	0.711986	-1.16642	0.243443	0.496977
gene-INS80_RS04940	urease subunit gamma	307.69	-0.770035	0.753059	-1.02254	0.306524	0.539307
gene-INS80_RS04945	hypothetical protein	142.556	-0.834386	0.724073	-1.15235	0.249177	0.501415
gene-INS80_RS04950	urease subunit beta	618.748	-0.696151	0.599354	-1.1615	0.245438	0.49852
gene-INS80_RS04955	urease subunit alpha	1356.99	-0.710456	0.691634	-1.02721	0.304319	0.537778
gene-INS80_RS04960	DUF1127 domain-containing protein	1688.08	-1.38193	0.557426	-2.47913	0.0131702	0.109336
gene-INS80_RS04965	urease accessory protein UreE	1446.19	-1.01886	0.489661	-2.08075	0.0374567	0.203336
gene-INS80_RS04970	urease accessory protein UreF	805.682	-0.592729	0.399331	-1.48431	0.137728	0.409955
gene-INS80_RS04975	urease accessory protein UreG	696.249	-0.346386	0.353085	-0.981027	0.326579	0.555245
gene-INS80_RS04980	glucose-6-phosphate isomerase	2583.61	-0.716086	0.252131	-2.84013	0.00450947	0.0536191
gene-INS80_RS04985	glucose-6-phosphate dehydrogenase	2291.6	-0.594471	0.334697	-1.77614	0.0757093	0.313204
gene-INS80_RS04990	phosphogluconate dehydratase	3531.65	-0.547745	0.308315	-1.77658	0.0756378	0.313204
gene-INS80_RS04995	bifunctional 4-hydroxy-2-oxoglutarate aldolase/2-dehydro-3-deoxy-phosphogluconate aldolase	1108.88	-0.625592	0.443795	-1.40964	0.158646	0.432202
gene-INS80_RS05000	gamma-glutamyltransferase family protein	2882.03	-0.601263	0.484656	-1.2406	0.214754	0.480499
gene-INS80_RS05005	sulfite exporter TauE/SafE family protein	930.074	-0.161423	0.371576	-0.434427	0.663978	0.804859
gene-INS80_RS05010	FadR family transcriptional regulator	973.59	-0.493139	0.426919	-1.15511	0.248045	0.500983
gene-INS80_RS05015	hypothetical protein	766.63	0.334684	0.148275	2.25718	0.023997	0.157364
gene-INS80_RS05020	ABC transporter substrate-binding protein	1027.97	-0.697882	0.418801	-1.66638	0.0956375	0.350418
gene-INS80_RS05025	iron ABC transporter permease	1104.44	-0.854922	0.502817	-1.70026	0.0890811	0.340034
gene-INS80_RS05030	ABC transporter ATP-binding protein	577.746	-0.733768	0.473507	-1.54965	0.121227	0.388895
gene-INS80_RS05035	phosphotransferase	1201.51	-0.421869	0.375314	-1.12404	0.260994	0.50713
gene-INS80_RS05040	DUF2798 domain-containing protein	105.597	0.429647	0.637128	0.67435	0.500089	0.690644
gene-INS80_RS05045	TIM barrel protein	532.188	-0.441096	0.385293	-1.14483	0.252278	0.50298
gene-INS80_RS05050	DUF1285 domain-containing protein	541.93	0.884332	0.583353	1.51595	0.129533	0.399547
gene-INS80_RS05055	AAA family ATPase	2512.68	0.165394	0.149614	1.10547	0.268955	0.515264
gene-INS80_RS05060	DUF58 domain-containing protein	1855.56	-0.194586	0.279756	-0.695557	0.486706	0.680834
gene-INS80_RS05065	DUF4159 domain-containing protein	5212.01	-0.212031	0.344935	-0.614698	0.538754	0.717952
gene-INS80_RS05070	hypothetical protein	3055.24	-0.0448182	0.303212	-0.147811	0.882492	0.935303
gene-INS80_RS05075	penicillin-binding protein 1C	2152.14	-0.557559	0.61074	-0.912923	0.361283	0.585168
gene-INS80_RS05080	alpha-2-macroglobulin family protein	7063.16	-0.258802	0.456265	-0.567219	0.570565	0.739633
gene-INS80_RS05085	response regulator	735.351	-0.119035	0.150365	-0.791644	0.428568	0.637491
gene-INS80_RS05090	peroxide stress protein YaaA	1201.27	0.61313	0.597127	1.0268	0.304515	0.537778
gene-INS80_RS05095	DNA helicase RecQ	5264.19	-0.378319	0.185944	-2.03458	0.0418931	0.219969
gene-INS80_RS05100	YggT family protein	490.47	0.960929	0.568224	1.69111	0.0908159	0.342979
gene-INS80_RS05105	acyl-CoA thioesterase	774.717	-0.575763	0.330431	-1.74246	0.0814277	0.322428
gene-INS80_RS05110	MFS transporter	1497.92	0.0619035	0.255503	0.24228	0.808563	0.895883
gene-INS80_RS05115	penicillin-insensitive murein endopeptidase	2072.34	0.0234008	0.290739	0.0804872	0.93585	0.963829
gene-INS80_RS05120	esterase-like activity of phytase family protein	1335.39	-0.378164	0.347305	-1.08885	0.276219	0.520835
gene-INS80_RS05125	queuosine precursor transporter	1524.1	-0.376712	0.329764	-1.14237	0.253302	0.50298
gene-INS80_RS05130	aminoacyl-tRNA hydrolase	631.554	-0.250746	0.35883	-0.698789	0.484684	0.67868
gene-INS80_RS05135	SDR family oxidoreductase	2564.24	0.818877	0.224522	3.6472	0.00026511	0.00769446
gene-INS80_RS05140	P1 family peptidase	2543.7	0.135199	0.096041	1.40772	0.159213	0.432786
gene-INS80_RS05145	cytochrome C	3433.4	1.09326	0.642258	1.70222	0.0887147	0.339919
gene-INS80_RS05150	isopentenyl-diphosphate Delta-isomerase	499.431	0.325774	0.480672	0.677747	0.497932	0.689214
gene-INS80_RS05155	flavin-dependent oxidoreductase	1587.1	0.14762	0.181063	0.815293	0.414905	0.626278
gene-INS80_RS05160	glycerol kinase GlpK	2962.82	-0.151753	0.228032	-0.665489	0.505738	0.695318
gene-INS80_RS05165	pantoate--beta-alanine ligase	1104.12	-0.0019471	0.219301	-0.00887866	0.992916	0.996159
gene-INS80_RS05170	3-methyl-2-oxobutanoate hydroxymethyltransferase	1902.17	0.0166645	0.110199	0.151222	0.879801	0.935099
gene-INS80_RS05175	ABC transporter substrate-binding protein	3500.4	1.22129	0.272321	4.48477	7.29942e-06	0.000538114
gene-INS80_RS05180	acetoin utilization protein AcuC	1131.24	-0.37945	0.420592	-0.90218	0.366961	0.590922
gene-INS80_RS05185	ABC transporter permease	1491.26	0.120688	0.277845	0.43437	0.66402	0.804859
gene-INS80_RS05190	ABC transporter permease	1269.59	-0.16479	0.357646	-0.460762	0.64497	0.793776
gene-INS80_RS05195	ABC transporter ATP-binding protein	1826.38	-0.0248167	0.297412	-0.0834421	0.9335	0.962505
gene-INS80_RS05200	GNAT family N-acetyltransferase	397.453	0.548616	0.177233	3.09545	0.00196518	0.030824
gene-INS80_RS05205	aldehyde dehydrogenase family protein	3684.59	0.437196	0.177954	2.45679	0.0140185	0.113815
gene-INS80_RS05210	nicotinate phosphoribosyltransferase	1801.74	0.299203	0.158482	1.88793	0.0590353	0.273029
gene-INS80_RS05215	response regulator	601.251	0.471886	0.298616	1.58024	0.114052	0.379417
gene-INS80_RS05220	bifunctional nicotinamidase/pyrazinamidase	325.071	0.990824	0.484031	2.04703	0.0406556	0.215609
gene-INS80_RS05225	rhodanese-related sulfurtransferase	1584.81	0.0855822	0.417031	0.205218	0.837402	0.913755
gene-INS80_RS05230	PAS domain S-box protein	1366.49	0.509383	0.610903	0.833819	0.404383	0.61863
gene-INS80_RS05235	DNA topoisomerase (ATP-hydrolyzing) subunit B	7060.83	0.0519547	0.367055	0.141545	0.88744	0.938234
gene-INS80_RS05240	NAD(P)H-dependent oxidoreductase	95.6048	0.239686	0.428773	0.559003	0.576159	0.742984
gene-INS80_RS05245	TetR/AcrR family transcriptional regulator	467.92	-0.130116	0.343919	-0.378333	0.705183	0.833912
gene-INS80_RS05250	LysE family translocator	820.357	-0.382299	0.326206	-1.17196	0.241215	0.495435
gene-INS80_RS05255	DNA replication/repair protein RecF	2082.05	-0.340624	0.231422	-1.47188	0.141055	0.413268
gene-INS80_RS05260	DNA polymerase III subunit beta	5534.39	0.311266	0.288235	1.07991	0.280184	0.522239
gene-INS80_RS05265	chromosomal replication initiator protein DnaA	11337.3	0.379315	0.604232	0.627764	0.530159	0.712419
gene-INS80_RS05270	30S ribosomal protein S20	3747.96	-0.15519	0.599188	-0.259	0.795635	0.887183
gene-INS80_RS05275	enoyl-CoA hydratase	3205.1	0.50875	0.530814	0.958433	0.337844	0.566816
gene-INS80_RS05280	bifunctional DNA-formamidopyrimidine glycosylase/DNA-(apurinic or apyrimidinic site) lyase	1123.59	-0.390594	0.266801	-1.46399	0.143196	0.413652
gene-INS80_RS05285	bifunctional demethylmenaquinone methyltransferase/2-methoxy-6-polyprenyl-1%2C4-benzoquinol methylase UbiE	1382.94	0.0620127	0.36876	0.168165	0.866453	0.931393
gene-INS80_RS05290	2-polyprenylphenol 6-hydroxylase	3506.09	-0.328532	0.189386	-1.73472	0.0827905	0.326738
gene-INS80_RS05295	acetyl-CoA C-acyltransferase family protein	4391.26	0.0367682	0.257088	0.143018	0.886276	0.937947
gene-INS80_RS05300	helix-turn-helix domain-containing protein	869.035	0.855798	0.585912	1.46063	0.144118	0.414841
gene-INS80_RS05305	glycine C-acetyltransferase	2328.53	-0.0130731	0.506747	-0.0257982	0.979418	0.988537
gene-INS80_RS05310	L-threonine 3-dehydrogenase	1068.94	0.32825	0.645028	0.508892	0.610828	0.770802
gene-INS80_RS05315	serine/threonine protein phosphatase	1297.05	0.676374	0.536346	1.26108	0.207281	0.474578
gene-INS80_RS05320	hypothetical protein	86.9745	1.03174	0.398317	2.59025	0.00959056	0.0889785
gene-INS80_RS05325	phosphoglycerate dehydrogenase	2597.46	0.259335	0.47051	0.551179	0.581511	0.746326
gene-INS80_RS05330	phosphoserine transaminase	2225.35	-0.12438	0.352743	-0.352609	0.724382	0.850247
gene-INS80_RS05335	AI-2E family transporter	459.78	1.41865	0.403559	3.51535	0.000439179	0.0108459
gene-INS80_RS05340	phosphoserine phosphatase SerB	1689.77	-0.523067	0.256878	-2.03624	0.041726	0.219969
gene-INS80_RS05345	TSUP family transporter	861.697	-0.531593	0.235533	-2.25698	0.0240095	0.157364
gene-INS80_RS05350	asparaginase	2849.96	-0.0752557	0.247862	-0.30362	0.761418	0.868389
gene-INS80_RS05355	hypothetical protein	5549.45	0.116917	0.540417	0.216346	0.828718	0.907675
gene-INS80_RS05360	23S rRNA (adenine(2503)-C(2))-methyltransferase RlmN	2254.52	-0.260042	0.42981	-0.605017	0.545168	0.721545
gene-INS80_RS05365	hypothetical protein	112.813	-0.583784	0.440564	-1.32508	0.185144	0.458013
gene-INS80_RS05370	LOG family protein	910.253	0.228802	0.371231	0.616335	0.537674	0.717547
gene-INS80_RS05375	threonine/serine dehydratase	3199.51	0.239563	0.139971	1.71152	0.0869857	0.336117
gene-INS80_RS05380	GntR family transcriptional regulator	1179.32	-0.501685	0.371341	-1.35101	0.176693	0.449787
gene-INS80_RS05385	2%2C3%2C4%2C5-tetrahydropyridine-2%2C6-dicarboxylate N-succinyltransferase	2925.86	0.0962571	0.381081	0.25259	0.800585	0.889915
gene-INS80_RS05390	urocanate hydratase	2830.35	0.363385	0.391622	0.927896	0.353461	0.580079
gene-INS80_RS05395	N-formylglutamate deformylase	637.946	0.0622113	0.731488	0.0850477	0.932223	0.961965
gene-INS80_RS05400	histidine ammonia-lyase	2291.74	-0.19319	0.714323	-0.270451	0.786813	0.883728
gene-INS80_RS05405	imidazolonepropionase	1258.84	-0.153833	0.607273	-0.253318	0.800022	0.889915
gene-INS80_RS05410	formimidoylglutamate deiminase	927.461	-0.135736	0.69901	-0.194183	0.846033	0.91855
gene-INS80_RS05415	UTRA domain-containing protein	844.759	0.0668617	0.163844	0.408081	0.683214	0.81776
gene-INS80_RS05420	choice-of-anchor L domain-containing protein	504.421	-0.401585	0.409172	-0.981459	0.326367	0.555139
gene-INS80_RS05425	hypothetical protein	1013.62	0.0644346	0.561922	0.114668	0.908708	0.950424
gene-INS80_RS05430	transporter substrate-binding domain-containing protein	1282.27	0.374193	0.530551	0.705292	0.480629	0.675138
gene-INS80_RS05435	Hint domain-containing protein	902.726	-0.565294	0.430507	-1.31309	0.189153	0.461734
gene-INS80_RS05440	succinyl-diaminopimelate desuccinylase	2037	-0.120821	0.149104	-0.810311	0.417761	0.628518
gene-INS80_RS05445	GNAT family N-acetyltransferase	588.777	-0.24254	0.24414	-0.993447	0.320492	0.550338
gene-INS80_RS05450	TIGR04282 family arsenosugar biosynthesis glycosyltransferase	734.43	-0.506243	0.463191	-1.09294	0.274418	0.520318
gene-INS80_RS05455	ribonuclease R	5449.56	-0.339068	0.169547	-1.99984	0.0455175	0.232379
gene-INS80_RS05460	lytic murein transglycosylase	3642.77	-0.330052	0.275631	-1.19744	0.231134	0.488442
gene-INS80_RS05465	ABC transporter permease	842.627	0.234176	0.317833	0.736788	0.461251	0.662128
gene-INS80_RS05470	hypothetical protein	181.513	0.201533	0.298698	0.674706	0.499863	0.690644
gene-INS80_RS05475	ABC transporter permease	2212.37	1.52267	0.571183	2.66582	0.00768001	0.0771349
gene-INS80_RS05480	extracellular solute-binding protein	18218.4	1.72139	0.705927	2.43848	0.0147491	0.117419
gene-INS80_RS05485	ABC transporter ATP-binding protein	6041.73	1.123	0.552801	2.03148	0.0422062	0.220983
gene-INS80_RS05490	aspartate aminotransferase family protein	1698.58	1.22066	0.423575	2.88181	0.00395403	0.0490129
gene-INS80_RS05495	GntR family transcriptional regulator	524.264	0.897195	0.29961	2.99454	0.0027486	0.0383763
gene-INS80_RS05500	polyamine ABC transporter substrate-binding protein	3340.28	2.34379	0.557662	4.20289	2.63527e-05	0.00142847
gene-INS80_RS05505	ABC transporter ATP-binding protein	1031.73	0.776266	0.362861	2.13929	0.0324119	0.189082
gene-INS80_RS05510	ABC transporter permease subunit	519.753	1.48025	0.453886	3.26127	0.00110915	0.0202392
gene-INS80_RS05515	ABC transporter permease subunit	230.447	0.543191	0.317974	1.70828	0.0875835	0.336986
gene-INS80_RS05520	FAD-binding oxidoreductase	1228.35	-0.119533	0.442987	-0.269833	0.787288	0.883728
gene-INS80_RS05525	aminoglycoside phosphotransferase family protein	894.779	-0.104128	0.276422	-0.376701	0.706395	0.835078
gene-INS80_RS05530	flagellar hook assembly protein FlgD	198.756	0.391925	0.202605	1.93443	0.0530602	0.255326
gene-INS80_RS05535	flagellar hook-length control protein FliK	829.284	-0.688466	0.698684	-0.985377	0.324439	0.554162
gene-INS80_RS05540	rod-binding protein	61.1388	-0.149921	0.500164	-0.299743	0.764373	0.869889
gene-INS80_RS05545	flagellar biosynthesis protein FlgN	52.9234	0.366011	0.378312	0.967484	0.333302	0.561752
gene-INS80_RS05550	flagellin	449.921	0.333746	0.527509	0.632683	0.526941	0.709388
gene-INS80_RS05555	flagellar biosynthesis regulator FlaF	71.6254	0.529176	0.435673	1.21462	0.224513	0.484233
gene-INS80_RS05560	flagellar biosynthesis repressor FlbT	56.9128	0.540179	0.333056	1.62189	0.104828	0.36137
gene-INS80_RS05565	hypothetical protein	24.3912	0.781843	0.354672	2.20441	0.0274956	NA
gene-INS80_RS05570	IS21 family transposase	343.695	-0.660871	0.563109	-1.17361	0.24055	0.495435
gene-INS80_RS05575	ATP-binding protein	159.054	-0.0624711	0.403415	-0.154856	0.876935	0.934515
gene-INS80_RS05580	chemotaxis protein MotB	160.651	0.579675	0.264776	2.1893	0.028575	0.173521
gene-INS80_RS05585	long-chain-fatty-acid--CoA ligase	1577.31	0.369231	0.302641	1.22003	0.222454	0.484233
gene-INS80_RS05590	choline dehydrogenase	1196.59	-0.0875412	0.527534	-0.165944	0.868201	0.931642
gene-INS80_RS05595	isocitrate lyase/PEP mutase family protein	1177.85	-0.656238	0.640038	-1.02531	0.305217	0.537778
gene-INS80_RS05600	TRAP transporter large permease	1346.12	-0.507153	0.530936	-0.955206	0.339473	0.567923
gene-INS80_RS05605	TRAP transporter small permease	206.021	-0.347553	0.558591	-0.622195	0.533814	0.715356
gene-INS80_RS05610	TRAP transporter substrate-binding protein DctP	1199.14	0.245842	0.344901	0.71279	0.475976	0.67164
gene-INS80_RS05615	aspartate aminotransferase family protein	704.571	-0.218383	0.337129	-0.647773	0.517132	0.702824
gene-INS80_RS05620	NAD-dependent succinate-semialdehyde dehydrogenase	1383.93	-0.700165	0.557223	-1.25653	0.208925	0.475032
gene-INS80_RS05625	Lrp/AsnC family transcriptional regulator	426.453	-0.138534	0.181429	-0.763572	0.445122	0.650821
gene-INS80_RS05630	M24 family metallopeptidase	967.606	-0.739704	0.635493	-1.16398	0.24443	0.498311
gene-INS80_RS05635	acetylornithine deacetylase	925.285	-0.744916	0.716108	-1.04023	0.298234	0.532598
gene-INS80_RS05640	GntR family transcriptional regulator	734.882	-0.204408	0.219445	-0.931476	0.351608	0.579353
gene-INS80_RS05645	ribonuclease D	1487.45	0.232377	0.475626	0.488572	0.625145	0.780849
gene-INS80_RS05650	KpsF/GutQ family sugar-phosphate isomerase	2512.22	-0.391265	0.216636	-1.8061	0.0709028	0.30354
gene-INS80_RS05655	hypothetical protein	832.486	0.100747	0.29876	0.337217	0.735953	0.856579
gene-INS80_RS05660	lipopolysaccharide transport periplasmic protein LptA	1449.91	0.436667	0.65031	0.671475	0.501918	0.691873
gene-INS80_RS05665	LPS export ABC transporter ATP-binding protein	909.509	0.358128	0.532905	0.67203	0.501564	0.691709
gene-INS80_RS05670	ribosome-associated translation inhibitor RaiA	5662.42	1.31398	0.661884	1.98522	0.0471206	0.237276
gene-INS80_RS05675	PTS sugar transporter subunit IIA	1065.86	0.346795	0.615616	0.563331	0.57321	0.741091
gene-INS80_RS05680	nodulation protein NodH	856.158	-0.0219992	0.142131	-0.154781	0.876994	0.934515
gene-INS80_RS05685	glycosyl transferase	1708.53	-0.0349186	0.236303	-0.147771	0.882524	0.935303
gene-INS80_RS05690	glycosyltransferase family 2 protein	1178.7	0.885916	0.371068	2.38748	0.0169644	0.125564
gene-INS80_RS05695	glycosyltransferase family 2 protein	857.472	0.422415	0.243508	1.73471	0.0827926	0.326738
gene-INS80_RS05700	UDP-glucose 4-epimerase GalE	2005.19	0.175933	0.555923	0.31647	0.751646	0.865151
gene-INS80_RS05705	UTP--glucose-1-phosphate uridylyltransferase GalU	2245.47	0.299251	0.434365	0.688938	0.490863	0.684101
gene-INS80_RS05710	3-deoxy-manno-octulosonate cytidylyltransferase	1907.63	0.497304	0.159606	3.11582	0.00183433	0.0299127
gene-INS80_RS05715	3'(2')%2C5'-bisphosphate nucleotidase CysQ	2489	0.654023	0.409549	1.59694	0.11028	0.372587
gene-INS80_RS05720	ABC transporter permease	381.483	0.643123	0.444656	1.44634	0.148082	0.419225
gene-INS80_RS05725	alpha-ketoglutarate-dependent dioxygenase AlkB	236.182	-0.600459	0.512472	-1.17169	0.241321	0.495435
gene-INS80_RS05730	molecular chaperone DnaK	17154.6	0.0561237	0.625476	0.0897297	0.928502	0.959973
gene-INS80_RS05735	molecular chaperone DnaJ	5585.53	-0.26725	0.370362	-0.721591	0.470546	0.668751
gene-INS80_RS05740	DNA repair protein RadC	480.056	-0.853474	0.50084	-1.70408	0.0883653	0.339286
gene-INS80_RS05745	substrate-binding domain-containing protein	2322.04	0.31487	0.211129	1.49136	0.135867	0.408821
gene-INS80_RS05750	hypothetical protein	445.954	-0.603262	0.54011	-1.11692	0.264027	0.510868
gene-INS80_RS05755	preprotein translocase subunit SecA	10180.7	0.0678339	0.393201	0.172517	0.863031	0.929612
gene-INS80_RS05760	peptidylprolyl isomerase	2115.91	0.158771	0.151539	1.04773	0.294765	0.529227
gene-INS80_RS05765	bifunctional glutamate N-acetyltransferase/amino-acid acetyltransferase ArgJ	2732.63	0.0321012	0.260536	0.123212	0.901939	0.946625
gene-INS80_RS05770	8-oxo-dGTP diphosphatase MutT	510.825	0.533567	0.44811	1.19071	0.233769	0.490148
gene-INS80_RS05775	translation initiation factor IF-2	28507.9	-0.291324	0.44935	-0.648324	0.516775	0.702824
gene-INS80_RS05780	RNA-binding protein	2569.08	-0.0538524	0.602006	-0.0894549	0.92872	0.959973
gene-INS80_RS05785	transcription termination/antitermination protein NusA	13651.3	-0.293296	0.463856	-0.6323	0.527191	0.709465
gene-INS80_RS05790	ribosome maturation factor RimP	2190.75	-0.166211	0.524305	-0.317011	0.751235	0.865151
gene-INS80_RS05795	peptide ABC transporter substrate-binding protein	2471.58	0.150784	0.199619	0.75536	0.450033	0.654626
gene-INS80_RS05800	prolyl aminopeptidase	985.583	0.0704054	0.292785	0.240468	0.809968	0.896044
gene-INS80_RS05805	bifunctional 2-polyprenyl-6-hydroxyphenol methylase/3-demethylubiquinol 3-O-methyltransferase UbiG	1627.31	0.199142	0.137611	1.44714	0.147858	0.418913
gene-INS80_RS05810	MarR family transcriptional regulator	1056.52	-0.08473	0.212199	-0.399296	0.689675	0.822967
gene-INS80_RS05815	carbon-nitrogen hydrolase family protein	2094.72	-0.10503	0.325961	-0.322215	0.74729	0.864239
gene-INS80_RS05820	glutaredoxin 3	187.24	1.17313	0.49374	2.376	0.0175013	0.126947
gene-INS80_RS05825	FAD-binding oxidoreductase	1617.47	-0.282191	0.206616	-1.36578	0.172009	0.446062
gene-INS80_RS05830	zinc ABC transporter substrate-binding protein	522.076	-0.174983	0.190061	-0.920666	0.357225	0.582624
gene-INS80_RS05835	transcriptional repressor	402.462	-0.213609	0.358959	-0.595078	0.551791	0.725875
gene-INS80_RS05840	zinc ABC transporter ATP-binding protein ZnuC	849.853	-0.546644	0.453501	-1.20539	0.228054	0.487141
gene-INS80_RS05845	metal ABC transporter permease	891.896	-0.529892	0.513089	-1.03275	0.301721	0.535917
gene-INS80_RS05850	MurR/RpiR family transcriptional regulator	1083.5	-0.111127	0.423772	-0.262234	0.793141	0.886183
gene-INS80_RS05855	dimethylarginine dimethylaminohydrolase	660.375	-0.371379	0.567809	-0.654057	0.513075	0.699666
gene-INS80_RS05860	5-guanidino-2-oxopentanoate decarboxylase	2298.95	-0.479723	0.373418	-1.28468	0.198904	0.469673
gene-INS80_RS05865	pyridoxal phosphate-dependent aminotransferase	1604.15	-0.394839	0.370917	-1.0645	0.287104	0.524674
gene-INS80_RS05870	TetR family transcriptional regulator C-terminal domain-containing protein	897.763	-0.574591	0.514916	-1.11589	0.264468	0.511453
gene-INS80_RS05875	CDP-glucose 4%2C6-dehydratase	1089.66	-0.827641	0.638353	-1.29652	0.194795	0.466112
gene-INS80_RS05880	methyltransferase domain-containing protein	230.714	0.355001	0.185314	1.91567	0.0554071	0.263077
gene-INS80_RS05885	glucose-1-phosphate cytidylyltransferase	121.655	0.210817	0.204882	1.02897	0.303494	0.537778
gene-INS80_RS05890	dTDP-4-dehydrorhamnose 3%2C5-epimerase family protein	95.6851	-0.0464174	0.284444	-0.163187	0.870372	0.932342
gene-INS80_RS05895	methyltransferase domain-containing protein	148.61	0.300955	0.259082	1.16162	0.245388	0.49852
gene-INS80_RS05900	glycosyltransferase family 2 protein	119.931	0.41738	0.318207	1.31166	0.189634	0.46199
gene-INS80_RS05905	NAD(P)-dependent oxidoreductase	712.935	-0.769541	0.710645	-1.08288	0.278863	0.522239
gene-INS80_RS05910	cephalosporin hydroxylase family protein	133.245	0.806398	0.337471	2.38953	0.0168698	0.125564
gene-INS80_RS05915	molybdenum ABC transporter ATP-binding protein	797.395	-0.322986	0.333548	-0.968334	0.332878	0.561752
gene-INS80_RS05920	molybdate ABC transporter permease subunit	332.571	0.453509	0.471779	0.961274	0.336414	0.565446
gene-INS80_RS05925	molybdate ABC transporter substrate-binding protein	596.08	0.957073	0.528861	1.80968	0.0703447	0.302203
gene-INS80_RS05930	chemotaxis protein CheD	556.152	-0.454856	0.353435	-1.28696	0.198109	0.468119
gene-INS80_RS05935	chemotaxis protein CheB	321.154	0.464322	0.565974	0.820395	0.411991	0.624167
gene-INS80_RS05940	methyl-accepting chemotaxis protein	1397.54	-0.640261	0.595911	-1.07442	0.282633	0.52351
gene-INS80_RS05945	anti-sigma factor antagonist	42.7168	0.52866	0.300119	1.7615	0.0781535	NA
gene-INS80_RS05950	response regulator	61.3771	0.805321	0.388359	2.07365	0.0381117	0.20538
gene-INS80_RS05955	chemotaxis protein CheA	1099.71	-0.435317	0.433746	-1.00362	0.315561	0.54506
gene-INS80_RS05960	purine-binding chemotaxis protein CheW	58.7169	0.37808	0.331115	1.14184	0.253521	0.50298
gene-INS80_RS05965	protein-glutamate O-methyltransferase	167.492	0.508411	0.426242	1.19277	0.232958	0.489836
gene-INS80_RS05970	response regulator	164.354	0.434664	0.442627	0.98201	0.326095	0.554934
gene-INS80_RS05975	hypothetical protein	194.12	0.327559	0.57802	0.566692	0.570924	0.739633
gene-INS80_RS05980	nucleotide sugar dehydrogenase	1961.39	0.302711	0.598047	0.506166	0.61274	0.77159
gene-INS80_RS05985	TetR/AcrR family transcriptional regulator	446.801	-0.360897	0.296463	-1.21734	0.223474	0.484233
gene-INS80_RS05990	efflux RND transporter periplasmic adaptor subunit	805.387	-0.725065	0.529082	-1.37042	0.170556	0.444288
gene-INS80_RS05995	efflux RND transporter permease subunit	2428.28	-0.77554	0.606961	-1.27774	0.20134	0.471429
gene-INS80_RS06000	hypothetical protein	270.606	-0.676793	0.652711	-1.0369	0.299785	0.534336
gene-INS80_RS06005	Hint domain-containing protein	295.342	-0.261828	0.483814	-0.541175	0.588387	0.752086
gene-INS80_RS06010	GntR family transcriptional regulator	884.791	-0.238044	0.225011	-1.05792	0.29009	0.525744
gene-INS80_RS06015	ABC transporter substrate-binding protein	1345.64	0.190895	0.310198	0.615399	0.538291	0.717852
gene-INS80_RS06020	ABC transporter ATP-binding protein	797.539	0.00592985	0.416071	0.014252	0.988629	0.993751
gene-INS80_RS06025	ABC transporter permease	556.23	0.120523	0.185409	0.650038	0.515668	0.702397
gene-INS80_RS06030	aldo/keto reductase	796.303	0.975084	0.330709	2.94846	0.00319361	0.042493
gene-INS80_RS06035	circularly permuted type 2 ATP-grasp protein	379.52	0.927733	0.272156	3.40883	0.000652418	0.0143144
gene-INS80_RS06040	alpha-E domain-containing protein	349.696	0.0367983	0.434291	0.0847321	0.932474	0.961965
gene-INS80_RS06045	transglutaminase family protein	514.663	-0.426856	0.585393	-0.729179	0.465892	0.666904
gene-INS80_RS06050	proteasome-type protease	634.749	-0.466698	0.3027	-1.54178	0.123126	0.390571
gene-INS80_RS06055	hypothetical protein	492.017	0.994007	0.294187	3.37883	0.000727961	0.0152327
gene-INS80_RS06060	hypothetical protein	292.047	1.22227	0.443008	2.75903	0.00579734	0.064084
gene-INS80_RS06065	pirin family protein	585.239	0.256873	0.371244	0.691925	0.488984	0.682467
gene-INS80_RS06070	ComF family protein	805.974	-0.833908	0.733789	-1.13644	0.255772	0.503814
gene-INS80_RS06075	SAM-dependent methyltransferase	1372.26	-0.333369	0.11987	-2.78108	0.00541789	0.0609537
gene-INS80_RS06080	ferrochelatase	1847.71	0.382628	0.351155	1.08963	0.275877	0.520835
gene-INS80_RS06085	hypothetical protein	106.883	0.8104	0.299109	2.70938	0.00674081	0.0713983
gene-INS80_RS06090	aminotransferase class III-fold pyridoxal phosphate-dependent enzyme	4671.18	-0.304667	0.245324	-1.24189	0.214275	0.480217
gene-INS80_RS06095	hypothetical protein	571.842	0.482849	0.600329	0.804307	0.42122	0.631401
gene-INS80_RS06100	L%2CD-transpeptidase	673.221	0.661885	0.479503	1.38036	0.167476	0.441586
gene-INS80_RS06105	CAP domain-containing protein	1278.8	-0.156472	0.216266	-0.723519	0.469361	0.668495
gene-INS80_RS06110	L%2CD-transpeptidase family protein	824.797	0.22433	0.592125	0.378856	0.704794	0.83372
gene-INS80_RS06115	ion transporter	776.622	0.591617	0.523198	1.13077	0.258151	0.504781
gene-INS80_RS06120	class I SAM-dependent RNA methyltransferase	3906.03	-0.416847	0.162542	-2.56455	0.0103311	0.093106
gene-INS80_RS06125	ABC transporter ATP-binding protein	1652.17	-0.192655	0.293696	-0.655969	0.511844	0.698762
gene-INS80_RS06130	ABC transporter ATP-binding protein	1566.79	-0.622133	0.48844	-1.27371	0.202764	0.471591
gene-INS80_RS06135	CCA tRNA nucleotidyltransferase	1775.18	-0.538987	0.332194	-1.62251	0.104695	0.36137
gene-INS80_RS06140	CoA pyrophosphatase	1342.61	-0.549764	0.186184	-2.9528	0.00314906	0.0423629
gene-INS80_RS06145	Hsp33 family molecular chaperone HslO	3349.24	-0.359664	0.341128	-1.05434	0.291729	0.527143
gene-INS80_RS06150	NUDIX hydrolase	528.941	-0.388128	0.355827	-1.09078	0.275371	0.520788
gene-INS80_RS06155	fused response regulator/phosphatase	1407.73	0.473272	0.527995	0.896358	0.370062	0.592291
gene-INS80_RS06160	Hpt domain-containing protein	192.678	0.704556	0.483338	1.45769	0.144926	0.415121
gene-INS80_RS06165	threonine ammonia-lyase IlvA	2161.41	-0.240852	0.195866	-1.22968	0.218818	0.483968
gene-INS80_RS06170	hypothetical protein	340.35	0.79901	0.398043	2.00735	0.0447128	0.230183
gene-INS80_RS06175	argininosuccinate synthase	8596.96	0.135543	0.387213	0.350049	0.726302	0.850902
gene-INS80_RS06180	DUF1810 domain-containing protein	1103.09	-0.218314	0.33136	-0.658842	0.509997	0.697105
gene-INS80_RS06185	SCP2 sterol-binding domain-containing protein	447.877	0.0685589	0.52954	0.129469	0.896987	0.942501
gene-INS80_RS06190	HAD family hydrolase	1121.06	0.204404	0.22797	0.896627	0.369918	0.592291
gene-INS80_RS06195	D-amino acid aminotransferase	1272.22	0.440988	0.277304	1.59027	0.111775	0.375107
gene-INS80_RS06200	peptide-methionine (S)-S-oxide reductase MsrA	1452.86	0.241658	0.671876	0.359676	0.719089	0.845744
gene-INS80_RS06205	transporter substrate-binding domain-containing protein	503.654	-0.028536	0.534342	-0.0534039	0.95741	0.97379
gene-INS80_RS06210	diguanylate cyclase	520.186	-0.0766914	0.266951	-0.287286	0.773893	0.875723
gene-INS80_RS06215	EAL domain-containing protein	176.697	-0.620584	0.640729	-0.968559	0.332765	0.561752
gene-INS80_RS06220	ABC transporter ATP-binding protein	524.67	-0.0480573	0.216179	-0.222304	0.824077	0.90484
gene-INS80_RS06225	energy-coupling factor transporter transmembrane protein EcfT	459.465	-0.488691	0.34647	-1.41049	0.158396	0.431971
gene-INS80_RS06230	biotin transporter BioY	675.383	0.0935558	0.127253	0.735193	0.462222	0.662938
gene-INS80_RS06235	response regulator	219.974	0.344422	0.404176	0.85216	0.394125	0.612001
gene-INS80_RS06240	CHASE3 domain-containing protein	890.738	-0.616035	0.624904	-0.985808	0.324228	0.554058
gene-INS80_RS06245	adenosylhomocysteinase	5507.25	0.143495	0.246521	0.582082	0.560511	0.730895
gene-INS80_RS06250	molybdopterin oxidoreductase family protein	1681.23	-0.499529	0.48243	-1.03544	0.300462	0.534767
gene-INS80_RS06255	hypothetical protein	129.228	0.351195	0.295032	1.19036	0.233904	0.490148
gene-INS80_RS06260	DEAD/DEAH box helicase	7398.82	-0.599722	0.24616	-2.43631	0.014838	0.117619
gene-INS80_RS06265	hypothetical protein	1458.77	0.849413	0.581011	1.46196	0.143753	0.414841
gene-INS80_RS06270	IS3 family transposase	587.103	0.390388	0.789537	0.494451	0.620987	0.778028
gene-INS80_RS06305	RidA family protein	966.887	0.839852	0.650844	1.2904	0.196911	0.467964
gene-INS80_RS06310	FAD-binding oxidoreductase	1440.78	-0.681555	0.60305	-1.13018	0.258401	0.504781
gene-INS80_RS06315	histone deacetylase family protein	1348.51	-0.481376	0.564936	-0.852089	0.394164	0.612001
gene-INS80_RS06320	GNAT family N-acetyltransferase	446.904	-0.690862	0.710209	-0.972758	0.330673	0.560139
gene-INS80_RS06325	3-keto-5-aminohexanoate cleavage protein	814.452	-0.510242	0.649484	-0.785612	0.432095	0.639382
gene-INS80_RS06330	aspartate aminotransferase family protein	842.713	-0.419019	0.695037	-0.602874	0.546593	0.722518
gene-INS80_RS06335	ABC transporter ATP-binding protein	1242.83	-0.328635	0.734899	-0.447184	0.654742	0.800192
gene-INS80_RS06340	extracellular solute-binding protein	1641.87	1.01527	0.761257	1.33367	0.182311	0.456655
gene-INS80_RS06345	ABC transporter permease	463.575	-0.333776	0.755667	-0.441697	0.658708	0.802445
gene-INS80_RS06350	ABC transporter permease	471.798	-0.32909	0.67236	-0.489455	0.624519	0.780849
gene-INS80_RS06355	LysR family transcriptional regulator	874.301	-0.344489	0.287525	-1.19812	0.230871	0.488376
gene-INS80_RS06360	hypothetical protein	785.046	0.724159	0.586083	1.23559	0.21661	0.48228
gene-INS80_RS06365	MurR/RpiR family transcriptional regulator	698.482	-0.265825	0.249523	-1.06533	0.286725	0.524674
gene-INS80_RS06370	N-formylglutamate amidohydrolase	4152.94	-0.456616	0.679532	-0.671957	0.501611	0.691709
gene-INS80_RS06375	TRAP transporter small permease subunit	710.176	0.0602499	0.880058	0.0684613	0.945418	0.96935
gene-INS80_RS06380	TRAP transporter large permease subunit	4192.75	0.00713469	0.590255	0.0120875	0.990356	0.994945
gene-INS80_RS06385	TRAP transporter substrate-binding protein DctP	12888.4	0.712035	0.606268	1.17446	0.240212	0.495435
gene-INS80_RS06390	glutamine synthetase	5151.09	0.0771005	0.501579	0.153716	0.877834	0.934515
gene-INS80_RS06395	aldehyde dehydrogenase family protein	10126	-0.0343301	0.423824	-0.0810008	0.935441	0.963677
gene-INS80_RS06400	iron-containing alcohol dehydrogenase	9330.38	-0.0606706	0.422265	-0.143679	0.885754	0.937917
gene-INS80_RS06410	globin-coupled sensor protein	756.532	-0.241268	0.332146	-0.726392	0.467599	0.667533
gene-INS80_RS06415	adenylate/guanylate cyclase domain-containing protein	1374.37	0.213964	0.20813	1.02803	0.303935	0.537778
gene-INS80_RS06420	site-specific DNA-methyltransferase	7222.64	0.887474	0.470271	1.88715	0.0591395	0.273168
gene-INS80_RS06425	ribonuclease HII	870.264	-0.513645	0.521834	-0.984306	0.324965	0.554332
gene-INS80_RS06430	hypothetical protein	2984.23	-1.01591	0.591299	-1.71811	0.0857774	0.334224
gene-INS80_RS06435	hypothetical protein	707.779	-0.497458	0.339743	-1.46422	0.143134	0.413652
gene-INS80_RS06440	hypothetical protein	1829.01	-0.696835	0.348346	-2.00041	0.0454562	0.232379
gene-INS80_RS06445	DUF427 domain-containing protein	3283.97	-0.414381	0.250217	-1.65609	0.0977037	0.352306
gene-INS80_RS06450	AEC family transporter	1689.29	-0.324706	0.221612	-1.4652	0.142866	0.413652
gene-INS80_RS06455	chorismate synthase	3983.86	-0.197391	0.18605	-1.06095	0.288711	0.52554
gene-INS80_RS06460	thiamine ABC transporter substrate binding subunit	1710.32	-0.0888065	0.155578	-0.570817	0.568124	0.738661
gene-INS80_RS06465	thiamine/thiamine pyrophosphate ABC transporter permease ThiP	2724.35	-0.83317	0.505506	-1.64819	0.0993136	0.352669
gene-INS80_RS06470	ATP-binding cassette domain-containing protein	1170.49	-0.501075	0.383471	-1.30668	0.19132	0.463414
gene-INS80_RS06475	6%2C7-dimethyl-8-ribityllumazine synthase	1129.4	0.295546	0.165987	1.78054	0.0749882	0.312989
gene-INS80_RS06480	glutathione S-transferase	524.235	1.62178	0.345295	4.6968	2.64268e-06	0.000286497
gene-INS80_RS06485	ubiquinol-cytochrome c reductase iron-sulfur subunit	5232.56	0.0842229	0.485191	0.173587	0.86219	0.928978
gene-INS80_RS06490	cytochrome b N-terminal domain-containing protein	12435.6	0.282031	0.510342	0.552631	0.580516	0.745309
gene-INS80_RS06495	cytochrome c1	9394.64	0.169732	0.506871	0.334863	0.737729	0.857813
gene-INS80_RS06500	tRNA (N(6)-L-threonylcarbamoyladenosine(37)-C(2))-methylthiotransferase MtaB	1912.79	-0.681886	0.223683	-3.04845	0.00230027	0.0339552
gene-INS80_RS06505	diaminopimelate epimerase	1969.12	-0.616768	0.273046	-2.25884	0.023893	0.157364
gene-INS80_RS06515	hypothetical protein	1693.57	1.04843	0.677522	1.54745	0.121755	0.389288
gene-INS80_RS06520	cation-transporting P-type ATPase	5670.61	0.0972921	0.327638	0.29695	0.766504	0.870942
gene-INS80_RS06525	sulfite exporter TauE/SafE family protein	867.284	-0.408761	0.518296	-0.788663	0.430309	0.638608
gene-INS80_RS06530	acyl carrier protein	80.6539	0.25994	0.320057	0.812167	0.416696	0.627662
gene-INS80_RS06535	2-oxo acid dehydrogenase subunit E2	1601.9	-0.669133	0.610142	-1.09668	0.27278	0.519084
gene-INS80_RS06540	pyruvate dehydrogenase (acetyl-transferring) E1 component subunit alpha	2665.84	-0.625827	0.681452	-0.918372	0.358424	0.582739
gene-INS80_RS06545	acetate--CoA ligase	1592.92	-0.705535	0.731987	-0.963863	0.335115	0.563519
gene-INS80_RS06550	efflux RND transporter permease subunit	3535.9	-0.607785	0.666431	-0.912001	0.361768	0.585629
gene-INS80_RS06555	efflux RND transporter periplasmic adaptor subunit	1532.5	-0.762666	0.630787	-1.20907	0.226636	0.486296
gene-INS80_RS06560	MFS transporter	2863.74	-0.667398	0.620259	-1.076	0.281927	0.522626
gene-INS80_RS06565	ACP S-malonyltransferase	1576.94	-0.699332	0.666103	-1.04988	0.293771	0.528953
gene-INS80_RS06570	helix-turn-helix domain-containing protein	536.384	-0.639766	0.490687	-1.30382	0.192296	0.463414
gene-INS80_RS06575	cation transporter	1525.69	-0.0768452	0.318268	-0.241448	0.809208	0.896044
gene-INS80_RS06580	malonyl-CoA synthase	3309.21	-0.603638	0.212398	-2.84201	0.00448298	0.0534766
gene-INS80_RS06585	DMT family transporter	1098.01	-0.327393	0.34919	-0.937577	0.348462	0.577272
gene-INS80_RS06590	alkaline phosphatase	1594	-0.781078	0.655061	-1.19238	0.233114	0.489885
gene-INS80_RS06595	MarR family transcriptional regulator	411.071	0.195866	0.248429	0.788418	0.430452	0.638608
gene-INS80_RS06600	organic hydroperoxide resistance protein	1253.11	-0.0696498	0.295755	-0.235498	0.813822	0.898128
gene-INS80_RS06605	branched-chain amino acid aminotransferase	2875.48	0.169691	0.20868	0.813161	0.416125	0.627337
gene-INS80_RS06610	MarR family transcriptional regulator	1137.34	0.176835	0.143886	1.22899	0.219074	0.483968
gene-INS80_RS06615	response regulator	1237.16	-0.0930126	0.353967	-0.262772	0.792726	0.886183
gene-INS80_RS06620	exodeoxyribonuclease VII small subunit	910.873	0.317157	0.363835	0.871707	0.383368	0.604114
gene-INS80_RS06625	polyprenyl synthetase family protein	1903.37	-0.334685	0.226897	-1.47506	0.140198	0.413268
gene-INS80_RS06630	1-deoxy-D-xylulose-5-phosphate synthase	4573.48	-0.273669	0.176475	-1.55075	0.120962	0.388597
gene-INS80_RS06635	SDR family oxidoreductase	1861.59	-0.321568	0.209125	-1.53768	0.124126	0.391491
gene-INS80_RS06640	hydantoinase/oxoprolinase family protein	3422.8	-0.662116	0.479536	-1.38074	0.167358	0.441586
gene-INS80_RS06645	peptide-methionine (S)-S-oxide reductase MsrA	1235.53	0.379274	0.545852	0.69483	0.487162	0.681214
gene-INS80_RS06650	peptide-methionine (R)-S-oxide reductase MsrB	971.704	0.296499	0.293932	1.00873	0.313103	0.543302
gene-INS80_RS06655	glutathione peroxidase	155.437	-0.00240485	0.471458	-0.00510089	0.99593	0.998094
gene-INS80_RS06660	DMT family transporter	752.314	0.179339	0.655522	0.273582	0.784406	0.882913
gene-INS80_RS06665	HU family DNA-binding protein	7302.52	0.460485	0.766515	0.600751	0.548006	0.72363
gene-INS80_RS06670	AMP nucleosidase	2051.08	-0.0936686	0.103533	-0.904719	0.365614	0.590041
gene-INS80_RS06675	adenine deaminase	3992.7	-0.121418	0.0951992	-1.27541	0.202163	0.471429
gene-INS80_RS06680	class II aldolase/adducin family protein	1218.8	0.172526	0.405275	0.425702	0.670325	0.808514
gene-INS80_RS06685	hypothetical protein	1257.72	0.244102	0.345488	0.706545	0.479849	0.674828
gene-INS80_RS06690	helix-turn-helix domain-containing protein	1305.45	-0.574369	0.505422	-1.13642	0.255783	0.503814
gene-INS80_RS06695	acyl-CoA dehydrogenase family protein	1522.94	-0.589667	0.274557	-2.1477	0.0317376	0.185985
gene-INS80_RS06700	acetate--CoA ligase family protein	2740.94	-0.666007	0.444783	-1.49737	0.134296	0.406416
gene-INS80_RS06705	crotonobetainyl-CoA hydratase	1214.46	-0.426941	0.337284	-1.26582	0.205578	0.474456
gene-INS80_RS06710	tRNA epoxyqueuosine(34) reductase QueG	2265.05	-0.472111	0.173841	-2.71576	0.00661243	0.070327
gene-INS80_RS06715	glutathione S-transferase family protein	1680.58	0.0613543	0.476148	0.128856	0.897472	0.942742
gene-INS80_RS06720	monofunctional biosynthetic peptidoglycan transglycosylase	1487.06	-0.195552	0.185855	-1.05218	0.292718	0.528308
gene-INS80_RS06725	glutamate synthase large subunit	8543.05	-0.237825	0.198931	-1.19551	0.231886	0.488698
gene-INS80_RS06730	NAD(P)-dependent oxidoreductase	2316	-0.168595	0.180558	-0.933744	0.350436	0.578981
gene-INS80_RS06735	undecaprenyl-diphosphate phosphatase	1022.58	-0.132657	0.193049	-0.687167	0.491978	0.684631
gene-INS80_RS06740	complex I NDUFA9 subunit family protein	5482.13	0.213067	0.356804	0.597152	0.550406	0.725088
gene-INS80_RS06750	fumarylacetoacetate hydrolase family protein	1471.57	0.302782	0.356915	0.848331	0.396254	0.612664
gene-INS80_RS06755	TRAP transporter substrate-binding protein	11710.3	1.95349	0.553379	3.53011	0.000415388	0.0107071
gene-INS80_RS06760	TRAP transporter small permease	1919.94	1.33688	0.682832	1.95784	0.0502486	0.247285
gene-INS80_RS06765	TRAP transporter large permease subunit	3825.87	0.617402	0.277999	2.22087	0.0263595	0.165517
gene-INS80_RS06770	benzoate-CoA ligase family protein	1287.7	-0.348772	0.680256	-0.512707	0.608156	0.767956
gene-INS80_RS06775	alpha/beta hydrolase	794.447	-0.199675	0.632123	-0.31588	0.752094	0.865151
gene-INS80_RS06780	DUF309 domain-containing protein	77.3409	0.293268	0.452001	0.648821	0.516454	0.702824
gene-INS80_RS06785	2%2C3-epoxybenzoyl-CoA dihydrolase	2288.45	-0.202438	0.572769	-0.353438	0.72376	0.849882
gene-INS80_RS06790	benzoyl-CoA 2%2C3-epoxidase subunit BoxB	903.271	0.372993	0.325255	1.14677	0.251477	0.50298
gene-INS80_RS06795	hypothetical protein	82.176	0.805559	0.606751	1.32766	0.184291	0.45713
gene-INS80_RS06800	benzoyl-CoA 2%2C3-epoxidase subunit BoxA	1005.72	-0.542474	0.584916	-0.927439	0.353699	0.580141
gene-INS80_RS06805	acyl-CoA thioesterase	615.489	0.434553	0.549421	0.790928	0.428986	0.63776
gene-INS80_RS06810	helix-turn-helix transcriptional regulator	1788.23	-0.240153	0.306276	-0.784107	0.432977	0.640174
gene-INS80_RS06815	YcaQ family DNA glycosylase	1142.28	-0.241159	0.390289	-0.617899	0.536642	0.71643
gene-INS80_RS06820	LacI family DNA-binding transcriptional regulator	1217.53	0.173454	0.415972	0.416986	0.676689	0.812997
gene-INS80_RS06830	tetratricopeptide repeat protein	4552.47	-0.0895921	0.117749	-0.760872	0.446733	0.652149
gene-INS80_RS06835	hypothetical protein	3925.39	-0.115099	0.145127	-0.793092	0.427724	0.636666
gene-INS80_RS06840	uroporphyrinogen-III synthase	235.994	0.342946	0.302477	1.13379	0.256882	0.504393
gene-INS80_RS06845	tRNA (adenosine(37)-N6)-threonylcarbamoyltransferase complex transferase subunit TsaD	2511.85	-0.540882	0.22132	-2.44389	0.0145297	0.116477
gene-INS80_RS06850	NAD(P)-dependent glycerol-3-phosphate dehydrogenase	1246.92	-0.501603	0.251341	-1.99571	0.0459656	0.233374
gene-INS80_RS06855	YciI family protein	770.064	1.06112	0.730103	1.45338	0.146118	0.416221
gene-INS80_RS06860	EVE domain-containing protein	848.882	0.721934	0.61461	1.17462	0.240146	0.495435
gene-INS80_RS06865	transporter	126.611	0.130605	0.295335	0.442226	0.658326	0.802445
gene-INS80_RS06870	adenosylhomocysteinase	5609.61	0.0688673	0.25493	0.270142	0.787051	0.883728
gene-INS80_RS06875	HD family hydrolase	564.752	0.0539572	0.360663	0.149606	0.881076	0.935099
gene-INS80_RS06880	glycosyltransferase family 61 protein	1252.02	0.132557	0.179826	0.73714	0.461037	0.662128
gene-INS80_RS06885	ActR/PrrA/RegA family redox response regulator transcription factor	1686.08	0.27282	0.371483	0.734407	0.462701	0.663366
gene-INS80_RS06890	SCO family protein	899.292	0.276287	0.565262	0.488778	0.624999	0.780849
gene-INS80_RS06895	ActS/PrrB/RegB family redox-sensitive histidine kinase	962.376	-0.142803	0.233536	-0.61148	0.540882	0.718965
gene-INS80_RS06900	PAS-domain containing protein	1227.1	0.690598	0.184777	3.73747	0.000185882	0.00601018
gene-INS80_RS06905	tRNA (adenosine(37)-N6)-threonylcarbamoyltransferase complex ATPase subunit type 1 TsaE	534.738	0.258624	0.266191	0.971574	0.331263	0.560823
gene-INS80_RS06910	phosphotransferase	685.124	0.327468	0.236361	1.38546	0.165913	0.441107
gene-INS80_RS06915	nucleotidyltransferase family protein	1057.48	-0.0392653	0.289358	-0.135698	0.89206	0.94042
gene-INS80_RS06920	double-strand break repair protein AddB	5937.77	-0.309012	0.371752	-0.831232	0.405843	0.619692
gene-INS80_RS06925	double-strand break repair helicase AddA	5355.52	-0.402673	0.365095	-1.10293	0.270059	0.516843
gene-INS80_RS06930	thioredoxin	3732.71	-0.0828385	0.589905	-0.140427	0.888323	0.938592
gene-INS80_RS06935	cupin domain-containing protein	424.193	0.139291	0.295141	0.471947	0.636964	0.788398
gene-INS80_RS06940	Lin0512 family protein	375.249	0.936536	0.657061	1.42534	0.154059	0.427587
gene-INS80_RS06945	Lin0512 family protein	300.255	-0.430441	0.501176	-0.858863	0.390416	0.609003
gene-INS80_RS06950	DUF1127 domain-containing protein	398.625	-1.38036	0.583432	-2.36593	0.017985	0.127897
gene-INS80_RS06955	ATP-dependent protease subunit HslV	2056.75	-0.263459	0.285712	-0.922114	0.356469	0.582624
gene-INS80_RS06960	hypothetical protein	1778.76	-0.1143	0.128104	-0.89224	0.372264	0.594716
gene-INS80_RS06965	ATP-dependent protease ATPase subunit HslU	2885.55	-0.111368	0.220154	-0.505864	0.612952	0.77159
gene-INS80_RS06970	alpha/beta fold hydrolase	637.146	0.474099	0.504993	0.938822	0.347822	0.576948
gene-INS80_RS06975	Smr/MutS family protein	747.91	-0.306271	0.288234	-1.06258	0.287973	0.524959
gene-INS80_RS06980	MltA domain-containing protein	1403.57	-0.159821	0.224295	-0.71255	0.476125	0.67164
gene-INS80_RS06985	Tim44 domain-containing protein	2229.04	0.355585	0.555262	0.640393	0.521917	0.705977
gene-INS80_RS06990	FxsA family protein	818.215	0.276237	0.368549	0.749526	0.45354	0.656102
gene-INS80_RS06995	protein-export chaperone SecB	4223.56	0.408359	0.594008	0.687464	0.49179	0.684631
gene-INS80_RS07000	DNA polymerase III subunit epsilon	842.836	0.0621943	0.101351	0.61365	0.539447	0.717952
gene-INS80_RS07005	dephospho-CoA kinase	366.506	0.298727	0.186473	1.60199	0.109159	0.371523
gene-INS80_RS07010	shikimate dehydrogenase	1438.63	0.0739014	0.191141	0.386633	0.699028	0.830363
gene-INS80_RS07015	septum formation protein Maf	670.912	0.439464	0.596521	0.736712	0.461298	0.662128
gene-INS80_RS07020	CopD family protein	369.893	1.08836	0.350224	3.1076	0.00188615	0.0303596
gene-INS80_RS07025	transcription termination factor Rho	4536.41	0.130292	0.458738	0.284022	0.776393	0.877256
gene-INS80_RS07030	tRNA uridine-5-carboxymethylaminomethyl(34) synthesis GTPase MnmE	1730.14	-0.0235792	0.497658	-0.0473804	0.96221	0.976721
gene-INS80_RS07035	tRNA uridine-5-carboxymethylaminomethyl(34) synthesis enzyme MnmG	3284.23	0.207346	0.503666	0.411672	0.68058	0.816076
gene-INS80_RS07040	16S rRNA (guanine(527)-N(7))-methyltransferase RsmG	632.733	0.332902	0.47997	0.693588	0.487941	0.681792
gene-INS80_RS07045	ParA family protein	1712.83	0.643912	0.524877	1.22679	0.219903	0.484207
gene-INS80_RS07050	ParB/RepB/Spo0J family partition protein	1611.09	0.707358	0.558955	1.2655	0.205692	0.474456
gene-INS80_RS07055	YbaN family protein	133.732	0.728621	0.496362	1.46792	0.142125	0.413417
gene-INS80_RS07060	coproporphyrinogen III oxidase	1023.64	-0.178072	0.178392	-0.998204	0.31818	0.547531
gene-INS80_RS07065	RdgB/HAM1 family non-canonical purine NTP pyrophosphatase	1768.07	-0.292243	0.338822	-0.862526	0.388398	0.607948
gene-INS80_RS07070	ribonuclease PH	2384.43	-0.324448	0.373033	-0.869757	0.384433	0.604273
gene-INS80_RS07075	heat-inducible transcriptional repressor HrcA	1731.98	0.442059	0.437496	1.01043	0.31229	0.543302
gene-INS80_RS07080	nucleotide exchange factor GrpE	2246.06	-0.321799	0.375364	-0.857299	0.39128	0.610001
gene-INS80_RS07085	DNA mismatch repair protein MutS	4773.3	-0.599244	0.248452	-2.41191	0.0158693	0.120856
gene-INS80_RS07090	flagellin	133.35	-0.215053	0.280328	-0.767149	0.442993	0.648995
gene-INS80_RS07095	NADP-dependent malic enzyme	6088.62	0.909247	0.185615	4.89857	9.65345e-07	0.000154707
gene-INS80_RS07100	ribokinase	2182.65	0.0615177	0.315002	0.195293	0.845163	0.918147
gene-INS80_RS07105	HAMP domain-containing protein	2428.02	-0.137119	0.321549	-0.426433	0.669792	0.8084
gene-INS80_RS07115	oxygen-independent coproporphyrinogen III oxidase	1343.78	0.0954613	0.405932	0.235166	0.81408	0.898144
gene-INS80_RS07120	alkane 1-monooxygenase	1310.13	0.666963	0.164742	4.04852	5.15419e-05	0.00237479
gene-INS80_RS07125	A/G-specific adenine glycosylase	1374.32	-0.810213	0.597327	-1.3564	0.174973	0.447716
gene-INS80_RS07130	DUF721 domain-containing protein	4168.22	-0.121413	0.462653	-0.262427	0.792992	0.886183
gene-INS80_RS07135	DsbA family protein	6076.63	0.331558	0.5038	0.658114	0.510465	0.697137
gene-INS80_RS07140	YbaY family lipoprotein	654.149	0.088251	0.195048	0.452457	0.65094	0.798305
gene-INS80_RS07145	tetraacyldisaccharide 4'-kinase	1815.27	-0.625309	0.276375	-2.26254	0.0236644	0.157165
gene-INS80_RS07150	3-deoxy-D-manno-octulosonic acid transferase	1706.36	-0.228828	0.137935	-1.65895	0.0971256	0.352306
gene-INS80_RS07155	3'(2')%2C5'-bisphosphate nucleotidase CysQ	1827.94	-0.37719	0.269742	-1.39834	0.162012	0.437493
gene-INS80_RS07160	TldD/PmbA family protein	3833.76	-0.360015	0.14483	-2.48578	0.0129268	0.107558
gene-INS80_RS07165	DUF2125 domain-containing protein	6095	0.903811	0.565158	1.59922	0.109772	0.372151
gene-INS80_RS07170	SDR family oxidoreductase	2210.24	0.0769497	0.211366	0.364058	0.715814	0.842918
gene-INS80_RS07175	enoyl-CoA hydratase/isomerase family protein	1468.55	-0.330276	0.227845	-1.44956	0.14718	0.417741
gene-INS80_RS07180	HNH endonuclease	486.175	-0.654267	0.595463	-1.09875	0.271876	0.518167
gene-INS80_RS07185	TIGR03862 family flavoprotein	2580.11	-0.570307	0.369453	-1.54365	0.122672	0.389976
gene-INS80_RS07190	glutathione S-transferase family protein	1188.95	0.0114011	0.293992	0.0387802	0.969066	0.981852
gene-INS80_RS07195	DNA polymerase III subunit delta	2265.21	-0.605949	0.27638	-2.19245	0.0283468	0.172772
gene-INS80_RS07200	hypothetical protein	2153.28	-0.152337	0.346601	-0.439518	0.660286	0.802445
gene-INS80_RS07205	leucine--tRNA ligase	9628.12	-0.254529	0.289332	-0.879711	0.379016	0.600367
gene-INS80_RS07210	DUF3576 domain-containing protein	4207.55	0.419588	0.450746	0.930875	0.351918	0.579353
gene-INS80_RS07215	porin	128235	0.391201	0.511633	0.764612	0.444502	0.650332
gene-INS80_RS07220	YggS family pyridoxal phosphate-dependent enzyme	1687.27	-0.311749	0.21339	-1.46094	0.144032	0.414841
gene-INS80_RS07225	L%2CD-transpeptidase family protein	746.576	-0.689492	0.238839	-2.88684	0.00389129	0.0486213
gene-INS80_RS07230	GTP cyclohydrolase II	2040.73	-0.620038	0.327333	-1.89421	0.058197	0.269615
gene-INS80_RS07235	response regulator transcription factor	2524.77	-0.261585	0.880325	-0.297146	0.766355	0.870942
gene-INS80_RS07240	exodeoxyribonuclease III	2703.4	0.0071827	0.307778	0.0233372	0.981381	0.989434
gene-INS80_RS07245	tetratricopeptide repeat protein	3936.25	-0.296486	0.273238	-1.08508	0.277884	0.521553
gene-INS80_RS07250	LON peptidase substrate-binding domain-containing protein	945.5	0.525547	0.694503	0.756724	0.449215	0.654626
gene-INS80_RS07255	Trm112 family protein	534.725	-0.0214014	0.286526	-0.0746928	0.940459	0.965857
gene-INS80_RS07260	hypothetical protein	332.678	0.0312531	0.306604	0.101933	0.91881	0.955085
gene-INS80_RS07265	FAD-dependent monooxygenase	3784.13	-0.184916	0.125553	-1.47282	0.1408	0.413268
gene-INS80_RS07270	amidase	2033.51	0.497791	0.249153	1.99793	0.0457238	0.233109
gene-INS80_RS07275	aminotransferase class I/II-fold pyridoxal phosphate-dependent enzyme	2792.16	0.168368	0.186844	0.901115	0.367527	0.59102
gene-INS80_RS07280	DNA translocase FtsK	8411.14	0.148195	0.266851	0.555347	0.578658	0.744345
gene-INS80_RS07285	outer membrane lipoprotein carrier protein LolA	1083.87	-0.152369	0.572397	-0.266194	0.79009	0.884802
gene-INS80_RS07290	lytic transglycosylase	843.005	0.139515	0.117354	1.18884	0.234501	0.490563
gene-INS80_RS07295	AEC family transporter	1183.55	0.121503	0.188442	0.644778	0.519071	0.703935
gene-INS80_RS07300	heat shock protein HspQ	781.79	0.322109	0.543044	0.593156	0.553077	0.727081
gene-INS80_RS07305	gamma-glutamyltransferase family protein	4295.38	0.577021	0.358768	1.60834	0.107761	0.368465
gene-INS80_RS07310	ATP-binding protein	366.411	0.235277	0.502646	0.468077	0.63973	0.789964
gene-INS80_RS07315	STAS domain-containing protein	293.637	0.705861	0.539491	1.30838	0.190743	0.463414
gene-INS80_RS07320	acetyl-CoA C-acyltransferase	2504.97	0.147534	0.19754	0.746859	0.455148	0.657671
gene-INS80_RS07325	alpha/beta hydrolase	1496.88	-0.70607	0.538049	-1.31228	0.189427	0.46199
gene-INS80_RS07330	GAF domain-containing protein	1025.84	-0.311228	0.124333	-2.50319	0.012308	0.103342
gene-INS80_RS07335	helix-turn-helix transcriptional regulator	824.577	-0.513019	0.469692	-1.09224	0.274725	0.520318
gene-INS80_RS07340	LysE family translocator	717.918	-0.443204	0.512468	-0.864841	0.387126	0.606678
gene-INS80_RS07345	FAD-dependent oxidoreductase	2551.58	-0.392301	0.476081	-0.82402	0.409928	0.622827
gene-INS80_RS07350	homocysteine S-methyltransferase family protein	1658.02	-0.471011	0.153219	-3.07411	0.00211135	0.0321588
gene-INS80_RS07355	helix-turn-helix domain-containing protein	436.596	-0.490245	0.389555	-1.25847	0.208221	0.474661
gene-INS80_RS07360	GcvT family protein	963.748	-0.489067	0.459174	-1.0651	0.28683	0.524674
gene-INS80_RS07365	EamA family transporter RarD	1052.72	0.43273	0.355867	1.21599	0.22399	0.484233
gene-INS80_RS07370	SGNH/GDSL hydrolase family protein	500.318	-0.102133	0.410197	-0.248985	0.803373	0.891669
gene-INS80_RS07375	nuclear transport factor 2 family protein	228.221	0.945208	0.398714	2.37064	0.0177573	0.127658
gene-INS80_RS07380	RluA family pseudouridine synthase	1251.99	-0.742943	0.247695	-2.99943	0.00270485	0.0381833
gene-INS80_RS07385	alpha-1%2C2-fucosyltransferase	686.241	-0.38186	0.218443	-1.7481	0.0804464	0.322428
gene-INS80_RS07390	indolepyruvate oxidoreductase subunit beta family protein	2479.01	-0.768578	0.528619	-1.45394	0.145964	0.416105
gene-INS80_RS07395	indolepyruvate ferredoxin oxidoreductase subunit alpha	2255.68	-0.661092	0.500695	-1.32035	0.186718	0.46007
gene-INS80_RS07400	MarR family transcriptional regulator	294.98	-0.00124634	0.277181	-0.00449648	0.996412	0.998094
gene-INS80_RS07405	NAD(P)/FAD-dependent oxidoreductase	2201.08	-0.766536	0.509782	-1.50366	0.13267	0.403772
gene-INS80_RS07410	cyclase family protein	1023.54	-0.550884	0.34547	-1.59459	0.110803	0.373458
gene-INS80_RS07415	NAD(P)/FAD-dependent oxidoreductase	1375.57	-0.793853	0.624436	-1.27131	0.203618	0.472035
gene-INS80_RS07420	peptide ABC transporter substrate-binding protein	700.102	-0.305746	0.383236	-0.797802	0.424986	0.634981
gene-INS80_RS07425	ABC transporter permease	655.186	-0.722355	0.652646	-1.10681	0.268376	0.515065
gene-INS80_RS07430	ABC transporter permease	786.021	-0.788865	0.686715	-1.14875	0.250658	0.502954
gene-INS80_RS07435	ABC transporter ATP-binding protein	925.473	-0.808067	0.668035	-1.20962	0.226425	0.486296
gene-INS80_RS07440	ABC transporter ATP-binding protein	661.825	-0.78098	0.658029	-1.18685	0.235288	0.491372
gene-INS80_RS07445	alanine racemase	299.791	1.08878	0.33361	3.26365	0.00109987	0.0202273
gene-INS80_RS07450	FAD-binding protein	758.577	0.781107	0.272047	2.87122	0.0040889	0.0500721
gene-INS80_RS07455	helix-turn-helix transcriptional regulator	506.351	0.403082	0.182923	2.20356	0.027555	0.170702
gene-INS80_RS07460	glutamine amidotransferase family protein	459.832	-0.742993	0.670907	-1.10745	0.268101	0.514966
gene-INS80_RS07465	protein GlxC	223.064	-0.576174	0.763291	-0.754855	0.450336	0.654808
gene-INS80_RS07470	FMN-binding glutamate synthase family protein	1243.16	-0.885369	0.723305	-1.22406	0.220929	0.484233
gene-INS80_RS07475	type III glutamate--ammonia ligase	573.605	-0.682323	0.604162	-1.12937	0.258741	0.504881
gene-INS80_RS07480	carboxymuconolactone decarboxylase family protein	238.482	0.744039	0.494942	1.50329	0.132765	0.403772
gene-INS80_RS07485	GntR family transcriptional regulator	800.182	-0.0711922	0.234225	-0.303948	0.761168	0.868389
gene-INS80_RS07490	amino acid synthesis family protein	678.543	-0.695017	0.543095	-1.27973	0.200639	0.471054
gene-INS80_RS07495	alpha/beta hydrolase	444.366	-0.534278	0.572736	-0.932852	0.350896	0.579223
gene-INS80_RS07500	flavin reductase	544.634	-0.77529	0.630031	-1.23056	0.218488	0.483968
gene-INS80_RS07505	LLM class flavin-dependent oxidoreductase	475.931	-0.505375	0.483545	-1.04514	0.295956	0.530075
gene-INS80_RS07510	aldehyde dehydrogenase	1792.69	-0.549614	0.438959	-1.25209	0.210538	0.476145
gene-INS80_RS07515	aldehyde dehydrogenase family protein	8157.96	1.01357	0.399789	2.53525	0.0112366	0.0986149
gene-INS80_RS07520	hypothetical protein	9.98611	-0.0519441	0.409887	-0.126728	0.899156	NA
gene-INS80_RS07525	peroxiredoxin	3037.85	-0.38606	0.607161	-0.635845	0.524877	0.708019
gene-INS80_RS07530	ATP-binding protein	266.302	-0.220535	0.237493	-0.928594	0.3531	0.580079
gene-INS80_RS07535	glycosyltransferase family 25 protein	378.602	0.823708	0.387818	2.12396	0.0336738	0.192436
gene-INS80_RS07540	hypothetical protein	317.781	-0.369048	0.519628	-0.710216	0.47757	0.673164
gene-INS80_RS07545	polyribonucleotide nucleotidyltransferase	26091.2	-0.383608	0.4651	-0.824786	0.409493	0.622827
gene-INS80_RS07550	hypothetical protein	393.68	-0.99398	0.63361	-1.56876	0.116705	0.382557
gene-INS80_RS07555	CZB domain-containing protein	161.661	0.365185	0.501183	0.728646	0.466218	0.666918
gene-INS80_RS07560	hypothetical protein	584.955	0.416657	0.673375	0.618759	0.536075	0.716135
gene-INS80_RS07565	DUF982 domain-containing protein	659.112	0.0810195	0.493865	0.164052	0.86969	0.93211
gene-INS80_RS07570	cold-shock protein	2146.75	0.0592542	0.613118	0.0966442	0.923009	0.958142
gene-INS80_RS07575	30S ribosomal protein S15	15034.7	0.219522	0.644986	0.340352	0.733592	0.855161
gene-INS80_RS07580	GTP-binding protein	495.956	-0.565746	0.482944	-1.17145	0.241416	0.495435
gene-INS80_RS07585	calcium-binding protein	397.824	-0.401563	0.484989	-0.827985	0.407679	0.62198
gene-INS80_RS07590	DUF1643 domain-containing protein	1139.64	-0.601121	0.210509	-2.85556	0.00429611	0.0517499
gene-INS80_RS07595	tRNA pseudouridine(55) synthase TruB	3039.55	-0.701039	0.326081	-2.14989	0.0315638	0.185967
gene-INS80_RS07600	phosphodiester glycosidase family protein	2093.55	-0.217616	0.13999	-1.55451	0.120062	0.387181
gene-INS80_RS07605	30S ribosome-binding factor RbfA	1522.22	0.0168349	0.152149	0.110647	0.911896	0.951577
gene-INS80_RS07610	4-hydroxy-tetrahydrodipicolinate reductase	2611.55	-0.34882	0.107297	-3.25097	0.00115013	0.0207812
gene-INS80_RS07615	NIPSNAP family protein	428.826	0.132389	0.298424	0.443629	0.657311	0.802445
gene-INS80_RS07620	DUF1674 domain-containing protein	494.377	0.0294682	0.241309	0.122118	0.902805	0.946726
gene-INS80_RS07625	methyltransferase domain-containing protein	2859.54	-0.636707	0.178629	-3.56441	0.000364669	0.00967029
gene-INS80_RS07630	heparinase II/III family protein	4669.61	-0.218745	0.141631	-1.54448	0.122472	0.389976
gene-INS80_RS07635	bifunctional phosphoribosylaminoimidazolecarboxamide formyltransferase/IMP cyclohydrolase	5382.58	-0.149625	0.208662	-0.717071	0.473331	0.670779
gene-INS80_RS07640	signal peptidase II	503.9	0.436497	0.599113	0.728572	0.466263	0.666918
gene-INS80_RS07645	DUF3035 domain-containing protein	2428.64	-0.069909	0.423536	-0.165061	0.868896	0.931845
gene-INS80_RS07650	insulinase family protein	2341.45	0.0512024	0.570204	0.0897966	0.928449	0.959973
gene-INS80_RS07655	insulinase family protein	2073.02	0.171398	0.37395	0.458345	0.646705	0.795645
gene-INS80_RS07660	aldehyde dehydrogenase family protein	4626.41	-0.286974	0.239821	-1.19662	0.231455	0.488486
gene-INS80_RS07665	deoxyribose-phosphate aldolase	1677.22	-0.111918	0.260187	-0.430144	0.667091	0.806618
gene-INS80_RS07670	zinc ABC transporter substrate-binding protein	10497.1	0.0292888	1.07752	0.0271816	0.978315	0.987693
gene-INS80_RS07675	metal ABC transporter ATP-binding protein	5727.27	-0.054271	0.872106	-0.0622298	0.95038	0.971734
gene-INS80_RS07680	metal ABC transporter permease	5462.01	0.191215	0.68399	0.279559	0.779816	0.879291
gene-INS80_RS07685	metal ABC transporter permease	4060.93	0.105815	0.620154	0.170627	0.864517	0.930717
gene-INS80_RS07690	DNA mismatch repair endonuclease MutL	4551.36	-0.431229	0.200534	-2.1504	0.0315233	0.185967
gene-INS80_RS07695	DNA recombination protein RmuC	1777.15	-0.43057	0.298912	-1.44046	0.149738	0.421967
gene-INS80_RS07700	adenylate/guanylate cyclase domain-containing protein	1296.44	-0.0621874	0.258512	-0.240559	0.809897	0.896044
gene-INS80_RS07705	DUF3775 domain-containing protein	404.988	0.0389594	0.390998	0.0996408	0.92063	0.956438
gene-INS80_RS07710	PAS domain-containing sensor histidine kinase	512.595	0.676053	0.279231	2.42113	0.0154723	0.120573
gene-INS80_RS07715	saccharopine dehydrogenase NADP-binding domain-containing protein	3901.63	0.155014	0.271243	0.571497	0.567663	0.738323
gene-INS80_RS07720	SemiSWEET transporter	374.77	0.290138	0.565085	0.513441	0.607643	0.767571
gene-INS80_RS07725	saccharopine dehydrogenase	4353.68	-0.182648	0.219376	-0.832582	0.405081	0.619041
gene-INS80_RS07730	glutathione S-transferase family protein	1060	0.421332	0.588103	0.716426	0.473728	0.670867
gene-INS80_RS07735	histidine phosphatase family protein	1265.45	-0.226667	0.111378	-2.03511	0.0418393	0.219969
gene-INS80_RS07740	hydantoinase/carbamoylase family amidase	4671.33	0.167348	0.411776	0.406405	0.684445	0.818329
gene-INS80_RS07745	WGR domain-containing protein	572.357	0.388766	0.383402	1.01399	0.310587	0.542468
gene-INS80_RS07750	response regulator transcription factor	1100.84	-0.0724554	0.125164	-0.578885	0.562667	0.732859
gene-INS80_RS07755	PAS-domain containing protein	2448.24	0.126611	0.179587	0.705013	0.480802	0.675138
gene-INS80_RS07760	AMP-binding protein	2534.86	0.773143	0.513341	1.5061	0.132041	0.403772
gene-INS80_RS07765	ABC transporter ATP-binding protein	557.227	1.71653	0.614833	2.79186	0.00524057	0.0592539
gene-INS80_RS07770	branched-chain amino acid ABC transporter permease	1052.02	0.790116	0.343116	2.30277	0.021292	0.145069
gene-INS80_RS07775	hypothetical protein	143.811	1.383	0.562578	2.45833	0.0139586	0.113579
gene-INS80_RS07780	branched-chain amino acid ABC transporter permease	526.512	0.749805	0.336159	2.23051	0.0257139	0.163559
gene-INS80_RS07785	ABC transporter substrate-binding protein	1074.67	1.57887	0.438085	3.60402	0.000313335	0.00881644
gene-INS80_RS07790	ABC transporter ATP-binding protein	512.492	0.860528	0.386089	2.22883	0.025825	0.163559
gene-INS80_RS07795	phenylacetate--CoA ligase family protein	1277.82	-0.442254	0.499682	-0.885071	0.376118	0.597574
gene-INS80_RS07800	iron ABC transporter permease	3560.62	-0.343778	0.309425	-1.11102	0.266559	0.514148
gene-INS80_RS07805	GTP-binding protein	2682.19	-0.0336574	0.600084	-0.0560878	0.955272	0.973495
gene-INS80_RS07810	extracellular solute-binding protein	15986.4	-1.57614	1.28027	-1.23111	0.218283	0.483968
gene-INS80_RS07815	50S ribosomal protein L36	4662.76	-0.158043	0.589295	-0.26819	0.788553	0.883736
gene-INS80_RS07825	N-formylglutamate amidohydrolase	1732.91	0.120321	0.215852	0.557427	0.577236	0.743688
gene-INS80_RS07830	DNA polymerase IV	1655.78	-0.420423	0.413321	-1.01718	0.309067	0.541455
gene-INS80_RS07835	NUDIX hydrolase	401.43	0.576924	0.241032	2.39355	0.0166861	0.12501
gene-INS80_RS07840	orotidine-5'-phosphate decarboxylase	2253.53	-0.480657	0.229105	-2.09798	0.0359071	0.198861
gene-INS80_RS07845	ATP-dependent chaperone ClpB	7189.83	-0.514929	0.397519	-1.29536	0.195198	0.466112
gene-INS80_RS07850	methyl-accepting chemotaxis protein	542.909	-0.615231	0.46234	-1.33069	0.183292	0.456655
gene-INS80_RS07855	DUF302 domain-containing protein	166.26	0.402685	0.29187	1.37967	0.167687	0.441586
gene-INS80_RS07860	FMN-binding glutamate synthase family protein	1556.36	-0.0182444	0.323073	-0.0564716	0.954966	0.973495
gene-INS80_RS07865	protein-methionine-sulfoxide reductase catalytic subunit MsrP	1942.01	0.122317	0.523388	0.233702	0.815217	0.898591
gene-INS80_RS07870	protein-methionine-sulfoxide reductase heme-binding subunit MsrQ	522.475	0.303847	0.590764	0.514329	0.607022	0.76705
gene-INS80_RS07905	hypothetical protein	970.974	0.188707	0.813563	0.231952	0.816576	0.898745
gene-INS80_RS07910	c("IS3 family transposase", "IS3 family transposase")	461.893	-0.525348	0.405836	-1.29448	0.195499	0.466112
gene-INS80_RS07915	VPLPA-CTERM-specific exosortase XrtD	167.001	0.302721	0.572282	0.528972	0.596825	0.758062
gene-INS80_RS07920	hypothetical protein	2953.95	0.0803096	0.533316	0.150585	0.880303	0.935099
gene-INS80_RS07930	Na/Pi cotransporter family protein	1952.39	0.151744	0.267336	0.567616	0.570296	0.739633
gene-INS80_RS07935	3-isopropylmalate dehydrogenase	6165.57	0.290806	0.309516	0.939551	0.347448	0.576889
gene-INS80_RS07940	LysR family transcriptional regulator	1048.94	-0.665057	0.684684	-0.971334	0.331382	0.560823
gene-INS80_RS07945	sugar nucleotide-binding protein	475.208	-0.643995	0.512286	-1.2571	0.208717	0.474895
gene-INS80_RS07950	endonuclease/exonuclease/phosphatase family protein	1118.71	-0.370119	0.489289	-0.756441	0.449385	0.654626
gene-INS80_RS07955	hypothetical protein	2522.45	0.637331	0.262201	2.43069	0.01507	0.118692
gene-INS80_RS07960	DUF308 domain-containing protein	202.756	0.583736	0.249463	2.33997	0.0192851	0.134123
gene-INS80_RS07965	3-isopropylmalate dehydratase small subunit	1824.57	0.382239	0.508063	0.752347	0.451842	0.656102
gene-INS80_RS07970	3-isopropylmalate dehydratase large subunit	6244.6	-0.00873149	0.281219	-0.0310488	0.975231	0.985389
gene-INS80_RS07975	isopropylmalate isomerase	12.416	-0.0999136	0.48427	-0.206318	0.836543	NA
gene-INS80_RS07980	mechanosensitive ion channel	1086.75	-0.416259	0.530742	-0.784296	0.432866	0.640174
gene-INS80_RS07985	ribosome silencing factor	2045.47	0.220517	0.264513	0.83367	0.404467	0.61863
gene-INS80_RS07990	23S rRNA (pseudouridine(1915)-N(3))-methyltransferase RlmH	1264.86	-0.29364	0.147404	-1.99208	0.0463624	0.234742
gene-INS80_RS07995	hypothetical protein	655.251	0.29597	0.165966	1.78332	0.0745344	0.311843
gene-INS80_RS08000	DUF599 domain-containing protein	487.023	-0.00549714	0.292349	-0.0188034	0.984998	0.991453
gene-INS80_RS08005	FAD-binding protein	1678.04	-0.120805	0.440784	-0.274069	0.784032	0.882913
gene-INS80_RS08010	FAD-binding protein	2174.12	-0.184689	0.435781	-0.423812	0.671703	0.809646
gene-INS80_RS08015	hydrolase	336.735	0.0902896	0.51819	0.17424	0.861677	0.928696
gene-INS80_RS08020	glycolate oxidase subunit GlcF	1769.57	-0.116471	0.448859	-0.259482	0.795263	0.887183
gene-INS80_RS08025	trypsin-like peptidase domain-containing protein	900.713	-0.701482	0.580798	-1.20779	0.227128	0.486458
gene-INS80_RS08030	Hsp20 family protein	1910.93	-0.320599	0.468651	-0.684089	0.493919	0.685203
gene-INS80_RS08035	TetR/AcrR family transcriptional regulator	935.114	0.0201187	0.198995	0.101101	0.91947	0.955502
gene-INS80_RS08040	NAD-dependent succinate-semialdehyde dehydrogenase	2497.06	0.339928	0.187462	1.81331	0.0697837	0.301926
gene-INS80_RS08045	alpha/beta hydrolase	1301.14	0.453461	0.216923	2.09042	0.03658	0.200348
gene-INS80_RS08050	aminopeptidase P family protein	979.504	-0.409795	0.454894	-0.900858	0.367664	0.59102
gene-INS80_RS08055	hypothetical protein	1241.07	0.834518	0.366337	2.27801	0.022726	0.151479
gene-INS80_RS08060	CDP-diacylglycerol--serine O-phosphatidyltransferase	1941.98	0.0436013	0.262574	0.166053	0.868115	0.931642
gene-INS80_RS08065	class I SAM-dependent methyltransferase	920.676	0.147002	0.178198	0.824937	0.409407	0.622827
gene-INS80_RS08070	ATP-binding protein	173.167	-0.0353277	0.426879	-0.0827581	0.934044	0.962776
gene-INS80_RS08075	IS21 family transposase	337.12	-0.557334	0.5357	-1.04038	0.298162	0.532598
gene-INS80_RS08080	hypothetical protein	93.4387	1.17165	0.451755	2.59354	0.00949929	0.0884201
gene-INS80_RS08085	DUF1523 family protein	1302.79	0.226805	0.484068	0.468539	0.639399	0.789964
gene-INS80_RS08090	glycosyl transferase	1453.5	0.396365	0.371309	1.06748	0.285755	0.523806
gene-INS80_RS08095	sulfotransferase family protein	753.975	0.588918	0.265316	2.21968	0.0264402	0.165517
gene-INS80_RS08100	dihydroxy-acid dehydratase	4305.05	0.421963	0.241006	1.75084	0.079973	0.321467
gene-INS80_RS08105	benzoate/H(+) symporter BenE family transporter	1223.62	-0.810131	0.582898	-1.38983	0.164579	0.440206
gene-INS80_RS08110	helix-turn-helix transcriptional regulator	273.656	-0.258062	0.335641	-0.768863	0.441975	0.648018
gene-INS80_RS08115	DMT family transporter	1202.98	-0.406818	0.231227	-1.75939	0.0785111	0.318729
gene-INS80_RS08120	SsrA-binding protein SmpB	2415.33	0.0512863	0.723173	0.0709185	0.943463	0.967883
gene-INS80_RS08125	3-mercaptopyruvate sulfurtransferase	3232.69	-0.047316	0.227637	-0.207857	0.835341	0.912316
gene-INS80_RS08130	aspartate/tyrosine/aromatic aminotransferase	5996.84	0.0521625	0.216572	0.240856	0.809667	0.896044
gene-INS80_RS08135	ammonium transporter	892.37	-0.704693	0.605579	-1.16367	0.244559	0.498311
gene-INS80_RS08140	P-II family nitrogen regulator	77.7407	0.207657	0.35327	0.587815	0.556656	0.727959
gene-INS80_RS08145	penicillin-binding protein	5063.46	-0.146693	0.0840693	-1.7449	0.0810018	0.322428
gene-INS80_RS08150	ABC transporter substrate-binding protein	1158.6	0.256866	0.50721	0.50643	0.612555	0.77159
gene-INS80_RS08155	VacJ family lipoprotein	1680.19	0.489566	0.477403	1.02548	0.305138	0.537778
gene-INS80_RS08160	type I secretion system permease/ATPase	1829.43	-0.108116	0.209791	-0.515351	0.606307	0.766672
gene-INS80_RS08165	HlyD family type I secretion periplasmic adaptor subunit	1314.92	0.119592	0.215481	0.555	0.578895	0.744345
gene-INS80_RS08170	RidA family protein	1144.81	0.251475	0.214499	1.17238	0.241044	0.495435
gene-INS80_RS08175	phosphodiesterase	2243.26	0.086034	0.17155	0.50151	0.616012	0.774163
gene-INS80_RS08180	N-acetyltransferase	1814.09	-0.38743	0.34139	-1.13486	0.256433	0.504382
gene-INS80_RS08185	4a-hydroxytetrahydrobiopterin dehydratase	391.948	-0.570141	0.391253	-1.45722	0.145056	0.415121
gene-INS80_RS08190	phosphatase PAP2 family protein	430.367	0.65278	0.470565	1.38723	0.165373	0.440755
gene-INS80_RS08195	DNA polymerase I	7492.18	-0.164402	0.131283	-1.25227	0.21047	0.476145
gene-INS80_RS08200	amidohydrolase	5375.51	0.241061	0.187252	1.28736	0.197967	0.468119
gene-INS80_RS08205	hypothetical protein	365.735	-0.256441	0.254333	-1.00829	0.313317	0.543302
gene-INS80_RS08210	Rieske 2Fe-2S domain-containing protein	851.539	-0.557735	0.479661	-1.16277	0.244923	0.498501
gene-INS80_RS08215	TetR/AcrR family transcriptional regulator	181.959	0.22873	0.286129	0.799396	0.424061	0.634113
gene-INS80_RS08220	zinc-finger domain-containing protein	836.657	0.520989	0.567412	0.918184	0.358522	0.582739
gene-INS80_RS08225	ABC transporter ATP-binding protein	1878.36	-0.21047	0.0944211	-2.22905	0.0258103	0.163559
gene-INS80_RS08230	GNAT family N-acetyltransferase	839.07	-0.682165	0.328324	-2.07772	0.0377353	0.204184
gene-INS80_RS08235	DUF1203 domain-containing protein	533.769	-0.686228	0.647091	-1.06048	0.288925	0.52554
gene-INS80_RS08240	error-prone DNA polymerase	4011.69	-0.737542	0.555134	-1.32858	0.183986	0.457091
gene-INS80_RS08245	2%2C3-bisphosphoglycerate-independent phosphoglycerate mutase	2835.22	-0.212464	0.125778	-1.6892	0.0911811	0.343303
gene-INS80_RS08250	peptidase M23	3166.3	-0.350827	0.139519	-2.51455	0.0119184	0.102537
gene-INS80_RS08255	S41 family peptidase	8784.77	0.205144	0.476478	0.430542	0.666801	0.806618
gene-INS80_RS08260	hypothetical protein	2146.68	0.170756	0.553502	0.308502	0.757701	0.867355
gene-INS80_RS08265	bifunctional transcriptional activator/DNA repair protein Ada	1302.16	-0.510071	0.445841	-1.14407	0.252597	0.50298
gene-INS80_RS08270	hypothetical protein	255.629	-0.103163	0.279925	-0.368539	0.712471	0.840374
gene-INS80_RS08275	hypothetical protein	1380.44	0.0551651	0.167229	0.329878	0.741492	0.860063
gene-INS80_RS08280	hypothetical protein	1543.52	-0.260653	0.359483	-0.725078	0.468404	0.668108
gene-INS80_RS08285	cyclic nucleotide-binding domain-containing protein	3568.17	-0.592642	0.350241	-1.6921	0.0906273	0.342618
gene-INS80_RS08290	CPBP family intramembrane metalloprotease	1183.18	-0.322969	0.169055	-1.91044	0.056077	0.263648
gene-INS80_RS08295	acetyl-CoA carboxylase carboxyltransferase subunit beta	3844.11	-0.0397141	0.387288	-0.102544	0.918325	0.955085
gene-INS80_RS08300	bifunctional folylpolyglutamate synthase/dihydrofolate synthase	3826.96	-0.449391	0.196863	-2.28277	0.0224442	0.149872
gene-INS80_RS08305	hypothetical protein	478.938	-0.28817	0.320803	-0.898278	0.369037	0.591937
gene-INS80_RS08310	hypothetical protein	602.126	0.542374	0.347602	1.56033	0.118682	0.385088
gene-INS80_RS08315	AFG1 family ATPase	3004.36	-0.291526	0.16901	-1.72491	0.0845439	0.33152
gene-INS80_RS08320	MFS transporter	2137.07	0.000304831	0.182821	0.00166738	0.99867	0.999212
gene-INS80_RS08325	hemerythrin domain-containing protein	514.315	0.663981	0.441491	1.50395	0.132594	0.403772
gene-INS80_RS08330	hypothetical protein	512.796	-0.122251	0.734923	-0.166345	0.867886	0.931642
gene-INS80_RS08335	HupE/UreJ family protein	389.013	-2.26273	0.916558	-2.46873	0.0135593	0.111811
gene-INS80_RS08340	transmembrane anchor protein	334.879	-1.58673	0.757026	-2.096	0.0360821	0.198861
gene-INS80_RS08345	NAD(P)-binding domain-containing protein	1664.84	0.0507774	0.176207	0.288169	0.773218	0.875601
gene-INS80_RS08350	HAD family phosphatase	982.862	-0.0835793	0.275052	-0.303867	0.761229	0.868389
gene-INS80_RS08355	DMT family transporter	2335.52	-0.123867	0.20966	-0.590798	0.554656	0.727197
gene-INS80_RS08360	NIPSNAP family protein	115.396	0.717645	0.441369	1.62595	0.10396	0.36137
gene-INS80_RS08365	TetR/AcrR family transcriptional regulator	535.867	-0.587397	0.43195	-1.35987	0.17387	0.447086
gene-INS80_RS08370	hypothetical protein	315.29	-0.281979	0.265176	-1.06337	0.287615	0.524843
gene-INS80_RS08375	YaiI/YqxD family protein	1245.21	-0.383456	0.171567	-2.23502	0.0254158	0.163123
gene-INS80_RS08380	Si-specific NAD(P)(+) transhydrogenase	2598.1	-0.170374	0.155041	-1.09889	0.271814	0.518167
gene-INS80_RS08385	S-formylglutathione hydrolase	2074.44	-0.0489753	0.157235	-0.311478	0.755437	0.866109
gene-INS80_RS08390	AEC family transporter	2042.98	-0.336432	0.246772	-1.36334	0.172777	0.446603
gene-INS80_RS08395	hypothetical protein	208.185	0.0301935	0.271553	0.111188	0.911467	0.951577
gene-INS80_RS08400	rubrerythrin family protein	1790.67	-0.324473	0.381233	-0.851114	0.394706	0.61218
gene-INS80_RS08405	TetR/AcrR family transcriptional regulator	1135.48	-0.111666	0.184446	-0.605414	0.544904	0.721545
gene-INS80_RS08410	cytochrome c	266.938	-0.835917	0.760416	-1.09929	0.271642	0.518167
gene-INS80_RS08415	DNA polymerase Y family protein	3426.16	-0.168554	0.380539	-0.442934	0.657813	0.802445
gene-INS80_RS08420	helix-turn-helix domain-containing protein	1323.1	-0.421671	0.366399	-1.15085	0.249793	0.502038
gene-INS80_RS08425	DUF2794 domain-containing protein	595.673	1.0369	0.527736	1.96481	0.0494364	0.244594
gene-INS80_RS08430	C40 family peptidase	1040.6	-0.0625669	0.366811	-0.17057	0.864562	0.930717
gene-INS80_RS08435	leucyl aminopeptidase family protein	2270.82	0.0460163	0.196652	0.233998	0.814986	0.898591
gene-INS80_RS08440	hypothetical protein	210.551	-0.746387	0.639253	-1.16759	0.242971	0.496977
gene-INS80_RS08445	carbonic anhydrase	631.03	0.527024	0.509404	1.03459	0.300861	0.535218
gene-INS80_RS08450	DUF3095 domain-containing protein	1021.14	-0.304508	0.327711	-0.929196	0.352788	0.580079
gene-INS80_RS08455	MFS transporter	1222.16	-0.211947	0.284743	-0.744346	0.456667	0.658558
gene-INS80_RS08460	aspartate-semialdehyde dehydrogenase	6567.25	0.0730405	0.596575	0.122433	0.902556	0.946726
gene-INS80_RS08465	aspartate-semialdehyde dehydrogenase	192.845	-0.293352	0.519483	-0.5647	0.572278	0.740406
gene-INS80_RS08470	branched-chain amino acid ABC transporter permease	1030.93	-0.618429	0.843541	-0.733134	0.463477	0.66422
gene-INS80_RS08475	branched-chain amino acid ABC transporter permease	707.357	0.0773873	0.543899	0.142282	0.886857	0.938234
gene-INS80_RS08480	ABC transporter ATP-binding protein	469.604	0.124296	0.75891	0.163783	0.869902	0.93211
gene-INS80_RS08485	ABC transporter ATP-binding protein	1038.11	0.0893769	0.682361	0.130982	0.89579	0.941879
gene-INS80_RS08490	substrate-binding domain-containing protein	2501.37	2.40428	0.41209	5.83435	5.40001e-09	2.48805e-06
gene-INS80_RS08495	HpcH/HpaI aldolase/citrate lyase family protein	1612.75	-0.00667784	0.268381	-0.024882	0.980149	0.989003
gene-INS80_RS08500	2-oxo-hepta-3-ene-1%2C7-dioic acid hydratase	1361.49	-0.607852	0.405434	-1.49926	0.133806	0.406247
gene-INS80_RS08505	fumarylacetoacetate hydrolase family protein	1022.42	-0.56959	0.518016	-1.09956	0.271524	0.518167
gene-INS80_RS08510	aspartate aminotransferase family protein	1488.74	-0.500748	0.460124	-1.08829	0.276467	0.520835
gene-INS80_RS08515	3%2C4-dihydroxyphenylacetate 2%2C3-dioxygenase	1098.18	-0.402454	0.447322	-0.899697	0.368282	0.59124
gene-INS80_RS08520	3%2C4-dihydroxyphenylacetate 2%2C3-dioxygenase	542	-0.670212	0.513374	-1.3055	0.191721	0.463414
gene-INS80_RS08525	5-carboxymethyl-2-hydroxymuconate semialdehyde dehydrogenase	1364.54	-0.628557	0.473148	-1.32846	0.184027	0.457091
gene-INS80_RS08530	5-carboxymethyl-2-hydroxymuconate isomerase	320.951	-0.754109	0.486064	-1.55146	0.120791	0.388597
gene-INS80_RS08535	homoprotocatechuate degradation operon regulator HpaR	407.979	0.890865	0.540421	1.64846	0.0992577	0.352669
gene-INS80_RS08540	DUF4147 domain-containing protein	3335.36	-0.79781	0.244505	-3.26296	0.00110256	0.0202273
gene-INS80_RS08545	sulfatase-like hydrolase/transferase	1347.35	-0.318861	0.43351	-0.735533	0.462015	0.662899
gene-INS80_RS08550	DeoR/GlpR transcriptional regulator	981.734	-0.673959	0.463484	-1.45411	0.145915	0.416105
gene-INS80_RS08555	Na/Pi cotransporter family protein	1141.45	-0.518897	0.561214	-0.924598	0.355175	0.581649
gene-INS80_RS08560	hypothetical protein	621.634	-0.493438	0.564761	-0.873711	0.382276	0.603714
gene-INS80_RS08565	extracellular solute-binding protein	1722.91	0.64833	0.37651	1.72195	0.0850793	0.332911
gene-INS80_RS08570	ABC transporter ATP-binding protein	839.543	-0.202275	0.412053	-0.490896	0.6235	0.780116
gene-INS80_RS08575	ABC transporter permease	395.231	0.0348541	0.285184	0.122216	0.902728	0.946726
gene-INS80_RS08580	ABC transporter permease	1502.19	-0.586422	0.522118	-1.12316	0.261369	0.507342
gene-INS80_RS08585	hypothetical protein	196.829	0.814158	0.26382	3.08603	0.00202845	0.031284
gene-INS80_RS08590	DeoR/GlpR transcriptional regulator	1155.4	-0.551494	0.428535	-1.28693	0.198119	0.468119
gene-INS80_RS08595	HAD-IIA family hydrolase	1823.15	-0.662923	0.324724	-2.04149	0.0412018	0.217891
gene-INS80_RS08600	glycerophosphodiester phosphodiesterase	1611.7	-0.662506	0.385082	-1.72043	0.0853549	0.333282
gene-INS80_RS08605	sn-glycerol-3-phosphate import ATP-binding protein UgpC	1991.35	-0.620055	0.424569	-1.46044	0.14417	0.414841
gene-INS80_RS08610	sn-glycerol-3-phosphate ABC transporter permease UgpE	751.595	-0.392939	0.447783	-0.877521	0.380204	0.601473
gene-INS80_RS08615	sn-glycerol-3-phosphate ABC transporter permease UgpA	1202.62	-0.468179	0.56874	-0.823187	0.410401	0.623039
gene-INS80_RS08620	sn-glycerol-3-phosphate ABC transporter substrate-binding protein UgpB	6498.73	-0.127535	0.832614	-0.153174	0.878261	0.934515
gene-INS80_RS08625	malonyl-CoA synthase	955.449	-0.632228	0.698001	-0.905769	0.365058	0.589402
gene-INS80_RS08630	malonyl-CoA decarboxylase	979.086	-0.59676	0.676774	-0.881772	0.3779	0.599745
gene-INS80_RS08635	TRAP transporter large permease	804.447	-0.542281	0.622423	-0.871241	0.383622	0.604114
gene-INS80_RS08640	TRAP transporter small permease	311.112	-0.271708	0.728343	-0.373049	0.709112	0.837216
gene-INS80_RS08645	TRAP transporter substrate-binding protein DctP	966.44	0.205476	0.58927	0.348695	0.727318	0.851618
gene-INS80_RS08650	GntR family transcriptional regulator	889.702	-0.337538	0.3876	-0.870842	0.38384	0.604114
gene-INS80_RS08655	agmatinase	738.027	-0.170763	0.376088	-0.454052	0.649792	0.797418
gene-INS80_RS08660	maleylacetoacetate isomerase	1049.44	-0.344186	0.346503	-0.993313	0.320558	0.550338
gene-INS80_RS08665	VOC family protein	189.836	1.45734	0.469968	3.10094	0.00192909	0.0306628
gene-INS80_RS08670	DUF2783 domain-containing protein	166.705	0.231359	0.556842	0.415483	0.677788	0.813788
gene-INS80_RS08675	FAD-dependent oxidoreductase	1509.54	-0.220132	0.495266	-0.444472	0.656701	0.802055
gene-INS80_RS08680	MBL fold metallo-hydrolase	1488.18	-0.241064	0.25334	-0.951543	0.341329	0.569551
gene-INS80_RS08685	fumarylacetoacetase	1767.53	-0.266885	0.355805	-0.750088	0.453202	0.656102
gene-INS80_RS08690	homogentisate 1%2C2-dioxygenase	1475.12	-0.317336	0.31423	-1.00989	0.31255	0.543302
gene-INS80_RS08695	MarR family transcriptional regulator	384.338	-0.736959	0.543262	-1.35654	0.174926	0.447716
gene-INS80_RS08700	adenylate/guanylate cyclase domain-containing protein	974.545	-0.143007	0.267153	-0.535301	0.592442	0.753793
gene-INS80_RS08705	division plane positioning ATPase MipZ	1334.2	0.466577	0.442845	1.05359	0.29207	0.527472
gene-INS80_RS08710	sulfotransferase	1074.56	-0.538579	0.438287	-1.22883	0.219137	0.483968
gene-INS80_RS08715	50S ribosomal protein L31	1799.19	-0.114295	0.521545	-0.219146	0.826536	0.906279
gene-INS80_RS08720	50S ribosomal protein L19	14981.4	-0.0803345	0.568272	-0.141366	0.887581	0.938234
gene-INS80_RS08725	hypothetical protein	327.466	-0.101328	0.258663	-0.391736	0.695253	0.826841
gene-INS80_RS08730	hypothetical protein	603.425	-0.329778	0.319807	-1.03118	0.302458	0.536764
gene-INS80_RS08735	YegP family protein	2411.83	2.05656	0.615877	3.33924	0.000840089	0.0166482
gene-INS80_RS08740	tRNA (guanosine(37)-N1)-methyltransferase TrmD	1374.73	-0.309272	0.183853	-1.68217	0.0925362	0.345266
gene-INS80_RS08745	16S rRNA processing protein RimM	1434.89	-0.039087	0.217727	-0.179523	0.857527	0.926575
gene-INS80_RS08750	hypothetical protein	107.353	0.614335	0.375747	1.63497	0.102056	0.357923
gene-INS80_RS08755	5%2C6-dimethylbenzimidazole synthase	1112.9	-0.525132	0.271142	-1.93674	0.0527766	0.255
gene-INS80_RS08760	30S ribosomal protein S16	10636.4	-0.116233	0.538617	-0.215798	0.829145	0.907675
gene-INS80_RS08765	chorismate mutase	669.141	-0.191375	0.362615	-0.527764	0.597663	0.758799
gene-INS80_RS08770	GNAT family N-acetyltransferase	1305.08	-0.533559	0.230374	-2.31606	0.0205552	0.141355
gene-INS80_RS08775	GNAT family N-acetyltransferase	1944.19	-0.875542	0.290852	-3.01026	0.00261021	0.0372113
gene-INS80_RS08780	signal recognition particle protein	6471.63	-0.697172	0.280434	-2.48605	0.012917	0.107558
gene-INS80_RS08785	hypothetical protein	449.657	0.636389	0.39185	1.62406	0.104362	0.36137
gene-INS80_RS08790	prolyl-tRNA synthetase associated domain-containing protein	1683.6	0.149866	0.700803	0.213849	0.830665	0.908555
gene-INS80_RS08795	ribose 5-phosphate isomerase B	1749.22	0.0515297	0.375116	0.13737	0.890738	0.939686
gene-INS80_RS08800	NAD(P)H-dependent oxidoreductase	1094.03	-0.408628	0.213742	-1.91178	0.0559047	0.263648
gene-INS80_RS08805	LysR family transcriptional regulator	1242.32	0.242071	0.289844	0.835177	0.403618	0.618601
gene-INS80_RS08810	DMT family transporter	870.133	0.0498129	0.219992	0.226431	0.820866	0.902121
gene-INS80_RS08815	winged helix-turn-helix transcriptional regulator	570.052	-0.149999	0.149532	-1.00312	0.315802	0.545221
gene-INS80_RS08820	DMT family transporter	258.193	-0.0927312	0.301473	-0.307594	0.758392	0.867877
gene-INS80_RS08825	AtpZ/AtpI family protein	1544.82	0.224284	0.334361	0.670782	0.502359	0.692223
gene-INS80_RS08830	F0F1 ATP synthase subunit A	6117.97	0.109806	0.461049	0.238166	0.811752	0.897187
gene-INS80_RS08835	F0F1 ATP synthase subunit C	22288.9	0.148724	0.636307	0.233729	0.815195	0.898591
gene-INS80_RS08840	F0F1 ATP synthase subunit B'	19425.6	-0.171651	0.512282	-0.335071	0.737572	0.857813
gene-INS80_RS08845	F0F1 ATP synthase subunit B	12821.3	-0.308992	0.614273	-0.503021	0.61495	0.773356
gene-INS80_RS08850	CZB domain-containing protein	67.4955	0.440332	0.316847	1.38973	0.164612	0.440206
gene-INS80_RS08855	FCD domain-containing protein	1277.97	0.243834	0.200041	1.21892	0.222874	0.484233
gene-INS80_RS08860	PLP-dependent aminotransferase family protein	1127.02	0.346526	0.337243	1.02753	0.304172	0.537778
gene-INS80_RS08865	hypothetical protein	317.907	-0.253351	0.452523	-0.559863	0.575573	0.742976
gene-INS80_RS08870	AAA family ATPase	7154.24	-0.294623	0.259297	-1.13624	0.255857	0.503814
gene-INS80_RS08875	YbjN domain-containing protein	731.41	1.54889	0.572733	2.70439	0.00684306	0.0720671
gene-INS80_RS08880	hypothetical protein	305.426	1.09401	0.51375	2.12946	0.0332164	0.191854
gene-INS80_RS08885	lytic murein transglycosylase	1948.13	0.0347926	0.189831	0.183282	0.854577	0.924319
gene-INS80_RS08890	cobalamin biosynthesis protein	1394.62	-0.436589	0.292312	-1.49357	0.135287	0.408326
gene-INS80_RS08895	pyridoxal phosphate-dependent class II aminotransferase	1744.55	0.0548179	0.194399	0.281987	0.777954	0.87746
gene-INS80_RS08900	glutathione S-transferase family protein	259.389	-0.245074	0.319251	-0.767654	0.442693	0.648814
gene-INS80_RS08905	hypothetical protein	977.131	0.988114	0.385741	2.5616	0.0104191	0.0933745
gene-INS80_RS08910	pyridoxal phosphate-dependent aminotransferase	2481.26	0.317569	0.211214	1.50354	0.132701	0.403772
gene-INS80_RS08915	peptide deformylase	1268.96	0.290723	0.427566	0.679949	0.496537	0.6878
gene-INS80_RS08920	peptide deformylase	987.491	-0.214468	0.204647	-1.04799	0.294642	0.529227
gene-INS80_RS08925	peptide deformylase	1119.58	-0.332345	0.110423	-3.00974	0.00261468	0.0372113
gene-INS80_RS08930	methionyl-tRNA formyltransferase	2129.52	-0.551945	0.195934	-2.81699	0.00484761	0.0563668
gene-INS80_RS08935	hypothetical protein	128.789	0.0342816	0.254638	0.134629	0.892906	0.940529
gene-INS80_RS08940	GlsB/YeaQ/YmgE family stress response membrane protein	535.354	0.0170314	0.297683	0.0572132	0.954375	0.973495
gene-INS80_RS08945	trimeric intracellular cation channel family protein	1052.01	-0.444464	0.301855	-1.47244	0.140901	0.413268
gene-INS80_RS08950	ribonuclease HI	885.463	-0.104184	0.162288	-0.641966	0.520895	0.705371
gene-INS80_RS08955	class I SAM-dependent methyltransferase	782.087	-0.31448	0.171309	-1.83574	0.0663961	0.293801
gene-INS80_RS08960	DUF3429 domain-containing protein	277.054	-0.0451806	0.213199	-0.211917	0.832171	0.909933
gene-INS80_RS08965	LysE family translocator	747.416	-0.206296	0.166134	-1.24174	0.214332	0.480217
gene-INS80_RS08970	4-hydroxy-3-methylbut-2-enyl diphosphate reductase	2152.51	-0.073474	0.316399	-0.23222	0.816368	0.898745
gene-INS80_RS08975	response regulator	546.669	-0.277429	0.133079	-2.08469	0.0370973	0.202279
gene-INS80_RS08980	NYN domain-containing protein	12396.9	0.24764	0.605981	0.40866	0.682789	0.817661
gene-INS80_RS08985	2-amino-4-hydroxy-6-hydroxymethyldihydropteridine diphosphokinase	446.756	0.282411	0.324526	0.870225	0.384178	0.604273
gene-INS80_RS08990	DNA-directed RNA polymerase subunit omega	3396.26	0.514464	0.515065	0.998833	0.317876	0.547263
gene-INS80_RS08995	bifunctional (p)ppGpp synthetase/guanosine-3'%2C5'-bis(diphosphate) 3'-pyrophosphohydrolase	6310.79	0.0310921	0.333546	0.0932166	0.925731	0.959288
gene-INS80_RS09000	DUF2062 domain-containing protein	792.177	0.396529	0.485053	0.817496	0.413645	0.625724
gene-INS80_RS09005	pyridoxine 5'-phosphate synthase	2038.98	0.387371	0.21462	1.80491	0.0710882	0.303571
gene-INS80_RS09010	hypothetical protein	735.23	0.959071	0.499931	1.91841	0.0550594	0.26187
gene-INS80_RS09015	holo-ACP synthase	815.927	0.354526	0.184503	1.92152	0.054666	0.260334
gene-INS80_RS09020	signal peptidase I	2095.2	0.193659	0.553598	0.349818	0.726475	0.850902
gene-INS80_RS09025	ribonuclease III	1937.12	-0.256328	0.136442	-1.87866	0.0602908	0.276752
gene-INS80_RS09030	GTPase Era	2697.7	-0.0610204	0.30471	-0.200257	0.841279	0.916038
gene-INS80_RS09035	DUF1491 family protein	795.383	-0.169168	0.325093	-0.520367	0.602808	0.763294
gene-INS80_RS09040	DNA repair protein RecO	1279.24	-0.297828	0.308911	-0.964122	0.334985	0.563519
gene-INS80_RS09045	META domain-containing protein	541.406	-0.448511	0.403954	-1.1103	0.26687	0.514349
gene-INS80_RS09050	SGNH/GDSL hydrolase family protein	917.375	-0.258876	0.162299	-1.59506	0.110699	0.373458
gene-INS80_RS09055	acyl-CoA/acyl-ACP dehydrogenase	16944.3	0.285462	0.363197	0.785971	0.431885	0.639328
gene-INS80_RS09060	sulfite exporter TauE/SafE family protein	1249.36	0.0753332	0.343921	0.219042	0.826617	0.906279
gene-INS80_RS09065	cation transporter	681.108	0.172168	0.366175	0.47018	0.638226	0.789166
gene-INS80_RS09070	dNTP triphosphohydrolase	1680.81	-0.169411	0.155207	-1.09152	0.275045	0.520439
gene-INS80_RS09075	phosphoenolpyruvate carboxykinase	8296.76	0.529046	0.391995	1.34963	0.177136	0.450553
gene-INS80_RS09080	response regulator transcription factor	843.552	0.240165	0.4026	0.596534	0.550819	0.725373
gene-INS80_RS09085	sensor histidine kinase	3079.11	0.456287	0.239239	1.90724	0.0564892	0.265247
gene-INS80_RS09090	HPr kinase/phosphatase C-terminal domain-containing protein	605.154	-0.234877	0.291653	-0.80533	0.420629	0.631029
gene-INS80_RS09095	RNase adapter RapZ	762.469	0.166055	0.389987	0.425797	0.670256	0.808514
gene-INS80_RS09100	PTS fructose transporter subunit IIA	1294.74	0.658525	0.372092	1.76979	0.0767622	0.315435
gene-INS80_RS09105	HPr family phosphocarrier protein	586.808	1.39535	0.582434	2.39571	0.016588	0.124966
gene-INS80_RS09110	lysophospholipid acyltransferase family protein	2782.22	0.41328	0.57203	0.722479	0.47	0.66863
gene-INS80_RS09115	3-hydroxybutyryl-CoA dehydrogenase	3348.65	0.924613	0.414472	2.23082	0.025693	0.163559
gene-INS80_RS09120	hypothetical protein	146.772	-0.143566	0.482583	-0.297495	0.766089	0.870942
gene-INS80_RS09125	electron transfer flavoprotein subunit alpha/FixB family protein	11106.5	0.130108	0.38892	0.334537	0.737975	0.857829
gene-INS80_RS09130	electron transfer flavoprotein subunit beta/FixA family protein	8696.29	0.214044	0.34888	0.613516	0.539535	0.717952
gene-INS80_RS09135	cob(I)yrinic acid a%2Cc-diamide adenosyltransferase	2164.06	0.19182	0.273672	0.700912	0.483358	0.677952
gene-INS80_RS09140	twin transmembrane helix small protein	381.208	1.00714	0.610266	1.65033	0.0988758	0.352306
gene-INS80_RS09145	SDR family NAD(P)-dependent oxidoreductase	529.423	-0.281998	0.338236	-0.83373	0.404433	0.61863
gene-INS80_RS09150	SH3 domain-containing protein	1027.27	-0.260893	0.505322	-0.516291	0.605651	0.766105
gene-INS80_RS09155	DNA topoisomerase IV subunit A	4015.14	0.172567	0.120914	1.42719	0.153526	0.427092
gene-INS80_RS09160	hypothetical protein	1441.74	0.653247	0.561773	1.16283	0.244898	0.498501
gene-INS80_RS09165	elongation factor Tu	32542.8	-0.0518132	0.539026	-0.0961237	0.923422	0.958214
gene-INS80_RS09170	hypothetical protein	119.731	0.287178	0.145767	1.97012	0.0488247	0.2432
gene-INS80_RS09175	DUF374 domain-containing protein	932.478	-0.462912	0.205203	-2.25587	0.0240785	0.157364
gene-INS80_RS09185	tetratricopeptide repeat protein	1697.83	0.221582	0.467766	0.473704	0.635711	0.787906
gene-INS80_RS09190	GSCFA domain-containing protein	1179.09	0.56874	0.225513	2.52199	0.0116694	0.101446
gene-INS80_RS09195	hypothetical protein	896.479	-0.224886	0.347399	-0.647342	0.51741	0.702824
gene-INS80_RS09200	preprotein translocase subunit SecE	1671.55	-0.0276041	0.568735	-0.0485361	0.961289	0.976657
gene-INS80_RS09205	transcription termination/antitermination protein NusG	4811	-0.305952	0.430303	-0.711016	0.477074	0.672722
gene-INS80_RS09210	hypothetical protein	146.717	0.803237	0.458896	1.75037	0.0800549	0.321467
gene-INS80_RS09215	aminotransferase class V-fold PLP-dependent enzyme	1177.53	-0.381584	0.415263	-0.918896	0.35815	0.582739
gene-INS80_RS09220	50S ribosomal protein L11	16740.6	-0.242207	0.556137	-0.435517	0.663187	0.804644
gene-INS80_RS09225	50S ribosomal protein L1	13760.6	-0.105376	0.55856	-0.188656	0.850362	0.92107
gene-INS80_RS09230	50S ribosomal protein L10	86132.7	-0.270086	0.597498	-0.452028	0.651248	0.798305
gene-INS80_RS09235	50S ribosomal protein L7/L12	26785.8	-0.144354	0.65339	-0.220931	0.825146	0.905454
gene-INS80_RS09240	DNA-directed RNA polymerase subunit beta	49402	-0.306588	0.451337	-0.67929	0.496954	0.688119
gene-INS80_RS09245	DNA-directed RNA polymerase subunit beta'	60820.4	-0.175718	0.53358	-0.329318	0.741915	0.860239
gene-INS80_RS09250	DMT family transporter	823.798	-0.0824055	0.299531	-0.275115	0.783228	0.882328
gene-INS80_RS09255	putative rhamnosyl transferase	373.126	-0.0236759	0.365873	-0.0647106	0.948404	0.970824
gene-INS80_RS09260	putative rhamnosyl transferase	641.451	0.194522	0.336648	0.57782	0.563386	0.733277
gene-INS80_RS09265	30S ribosomal protein S12	10829.8	-0.0155899	0.516277	-0.0301967	0.97591	0.985806
gene-INS80_RS09270	30S ribosomal protein S7	10636.5	-0.0262603	0.466889	-0.0562454	0.955146	0.973495
gene-INS80_RS09275	elongation factor G	59152.8	-0.199823	0.510209	-0.391649	0.695318	0.826841
gene-INS80_RS09280	elongation factor Tu	52309.9	-0.00174389	0.519715	-0.00335548	0.997323	0.998406
gene-INS80_RS09285	acyltransferase	336.974	0.461105	0.356058	1.29503	0.195311	0.466112
gene-INS80_RS09290	30S ribosomal protein S10	16673.9	-0.142889	0.626819	-0.22796	0.819678	0.901272
gene-INS80_RS09295	50S ribosomal protein L3	20042.1	-0.335725	0.567092	-0.592011	0.553843	0.727081
gene-INS80_RS09300	50S ribosomal protein L4	30032.4	-0.452866	0.58406	-0.775375	0.438118	0.645445
gene-INS80_RS09305	50S ribosomal protein L23	5330.63	0.126736	0.481168	0.263393	0.792248	0.886183
gene-INS80_RS09310	hypothetical protein	608.334	0.903541	0.425117	2.12539	0.0335539	0.192049
gene-INS80_RS09315	50S ribosomal protein L2	37267.9	-0.148783	0.538422	-0.276331	0.782294	0.881546
gene-INS80_RS09320	30S ribosomal protein S19	9551.3	0.080635	0.527404	0.15289	0.878485	0.934515
gene-INS80_RS09325	50S ribosomal protein L22	16032.1	0.228201	0.492217	0.463619	0.64292	0.792312
gene-INS80_RS09330	30S ribosomal protein S3	26436.5	-0.235439	0.563602	-0.41774	0.676138	0.812865
gene-INS80_RS09335	50S ribosomal protein L16	13805.2	-0.204008	0.605014	-0.337195	0.73597	0.856579
gene-INS80_RS09340	methyl-accepting chemotaxis protein	1458.59	-0.543392	0.204889	-2.65212	0.00799877	0.0784135
gene-INS80_RS09345	hypothetical protein	1658.11	-0.0715136	0.461854	-0.15484	0.876947	0.934515
gene-INS80_RS09350	hypothetical protein	869.624	0.158507	0.624464	0.253829	0.799628	0.889915
gene-INS80_RS09355	type II toxin-antitoxin system death-on-curing family toxin	628.115	0.120914	0.557891	0.216735	0.828415	0.907675
gene-INS80_RS09360	50S ribosomal protein L29	12313.2	-0.410786	0.632106	-0.649869	0.515777	0.702397
gene-INS80_RS09365	30S ribosomal protein S17	4648.49	0.139864	0.477929	0.292645	0.769793	0.873064
gene-INS80_RS09370	50S ribosomal protein L14	11665.6	-0.494763	0.548174	-0.902565	0.366757	0.590901
gene-INS80_RS09375	50S ribosomal protein L24	14319.1	-0.419873	0.52458	-0.800398	0.42348	0.633501
gene-INS80_RS09380	50S ribosomal protein L5	20051.9	-0.346754	0.496853	-0.697902	0.485239	0.679039
gene-INS80_RS09385	30S ribosomal protein S14	4596.86	-0.231042	0.533245	-0.433275	0.664815	0.805294
gene-INS80_RS09390	30S ribosomal protein S8	14773.1	-0.447929	0.59758	-0.749572	0.453513	0.656102
gene-INS80_RS09395	50S ribosomal protein L6	23205.6	-0.5439	0.591684	-0.919241	0.35797	0.582739
gene-INS80_RS09400	50S ribosomal protein L18	12192.3	-0.154414	0.508484	-0.303675	0.761376	0.868389
gene-INS80_RS09405	30S ribosomal protein S5	33137.9	-0.138687	0.512654	-0.270527	0.786755	0.883728
gene-INS80_RS09410	50S ribosomal protein L30	2749.81	-0.0589024	0.553706	-0.106379	0.915282	0.953839
gene-INS80_RS09415	DUF1127 domain-containing protein	716.164	-0.670712	0.549796	-1.21993	0.222492	0.484233
gene-INS80_RS09420	peroxiredoxin	2499.75	0.587889	0.298175	1.97163	0.0486523	0.242669
gene-INS80_RS09425	FAD-dependent oxidoreductase	2774.52	0.118952	0.226714	0.524679	0.599807	0.760539
gene-INS80_RS09430	16S rRNA (guanine(966)-N(2))-methyltransferase RsmD	908.849	-0.380795	0.288068	-1.32189	0.186205	0.459404
gene-INS80_RS09435	hypothetical protein	127.483	0.475962	0.530364	0.897425	0.369492	0.592152
gene-INS80_RS09440	type I methionyl aminopeptidase	2370.27	0.36394	0.520951	0.698607	0.484798	0.67868
gene-INS80_RS09445	DNA/RNA nuclease SfsA	569.046	0.146147	0.212536	0.687637	0.491681	0.684631
gene-INS80_RS09450	competence/damage-inducible protein A	1415.68	-0.166023	0.176661	-0.939782	0.347329	0.576889
gene-INS80_RS09455	GNAT family N-acetyltransferase	1425.65	-0.131491	0.131166	-1.00248	0.316111	0.545498
gene-INS80_RS09460	peroxidase-related enzyme	1169.59	0.403036	0.160963	2.50391	0.012283	0.103342
gene-INS80_RS09465	OmpA family protein	804.787	0.267908	0.186711	1.43488	0.151322	0.424161
gene-INS80_RS09470	FAD-dependent oxidoreductase	1523.17	-0.637979	0.263811	-2.41832	0.0155924	0.120742
gene-INS80_RS09475	MATE family efflux transporter	853.615	0.102356	0.337139	0.303603	0.761431	0.868389
gene-INS80_RS09480	hypothetical protein	367.422	-0.490544	0.458358	-1.07022	0.28452	0.523626
gene-INS80_RS09485	LysR family transcriptional regulator	221.707	0.525557	0.389604	1.34895	0.177352	0.450553
gene-INS80_RS09490	NIPSNAP family protein	36.9988	0.53824	0.477801	1.12649	0.259956	NA
gene-INS80_RS09495	antibiotic biosynthesis monooxygenase	494.869	0.68611	0.257464	2.66488	0.00770165	0.0771421
gene-INS80_RS09500	FAD-dependent oxidoreductase	4728.29	0.0825301	0.346184	0.2384	0.811571	0.897187
gene-INS80_RS09505	RNA pyrophosphohydrolase	1027.7	0.416794	0.229579	1.81547	0.0694516	0.301175
gene-INS80_RS09510	hypothetical protein	740.631	-0.0420603	0.2498	-0.168376	0.866288	0.931393
gene-INS80_RS09515	EamA family transporter	943.488	-0.640182	0.510718	-1.25349	0.210026	0.476145
gene-INS80_RS09520	MarR family transcriptional regulator	208.172	0.360231	0.17829	2.02048	0.0433341	0.224856
gene-INS80_RS09525	adenosine kinase	1988.54	0.00664234	0.11302	0.0587712	0.953134	0.972661
gene-INS80_RS09530	endonuclease III	1140.04	-0.145792	0.232924	-0.625923	0.531365	0.71378
gene-INS80_RS09535	bifunctional helix-turn-helix domain-containing protein/methylated-DNA--[protein]-cysteine S-methyltransferase	721.198	-0.0710705	0.283024	-0.251111	0.801728	0.8905
gene-INS80_RS09540	OmpA family protein	5930.39	-0.0289142	0.488211	-0.0592248	0.952773	0.972568
gene-INS80_RS09545	NAD(P)H-dependent oxidoreductase	1467.52	-0.118855	0.626048	-0.18985	0.849427	0.920337
gene-INS80_RS09550	acyl dehydratase	1833.31	0.387206	0.161688	2.39477	0.0166309	0.124966
gene-INS80_RS09555	FAD-binding oxidoreductase	1920.79	-0.659349	0.346215	-1.90445	0.0568513	0.266608
gene-INS80_RS09560	tRNA (5-methylaminomethyl-2-thiouridine)(34)-methyltransferase MnmD	919.215	0.0963631	0.244817	0.393612	0.693867	0.826628
gene-INS80_RS09565	DMT family transporter	665.422	0.0385297	0.192651	0.199997	0.841483	0.916038
gene-INS80_RS09570	lytic transglycosylase domain-containing protein	4366.07	-0.446511	0.205018	-2.17791	0.0294129	0.177731
gene-INS80_RS09575	4-hydroxy-tetrahydrodipicolinate synthase	4254.51	-0.326497	0.307786	-1.06079	0.288784	0.52554
gene-INS80_RS09580	sigma-70 family RNA polymerase sigma factor	1053.98	-0.064373	0.272133	-0.23655	0.813006	0.897765
gene-INS80_RS09585	carboxymuconolactone decarboxylase family protein	391.331	-0.492042	0.475983	-1.03374	0.301258	0.535667
gene-INS80_RS09590	dimethyl sulfoxide reductase anchor subunit	864.113	-0.848862	0.686088	-1.23725	0.215995	0.481643
gene-INS80_RS09595	4Fe-4S dicluster domain-containing protein	502.255	-0.803189	0.792251	-1.01381	0.310675	0.542468
gene-INS80_RS09600	molybdopterin oxidoreductase family protein	2588.7	-0.72822	0.676126	-1.07705	0.281459	0.522626
gene-INS80_RS09605	citrate (Si)-synthase	1000.63	-0.849862	0.698776	-1.21622	0.223903	0.484233
gene-INS80_RS09610	phosphate acetyltransferase	2079.18	0.0539746	0.232009	0.232641	0.816041	0.898745
gene-INS80_RS09615	acetate/propionate family kinase	1147.31	-0.859855	0.699662	-1.22896	0.219088	0.483968
gene-INS80_RS09620	sulfite exporter TauE/SafE family protein	867.88	-0.776503	0.668752	-1.16112	0.245592	0.49852
gene-INS80_RS09625	sulfoacetaldehyde acetyltransferase	1617.67	-0.614445	0.544645	-1.12816	0.259253	0.505345
gene-INS80_RS09630	PLP-dependent aminotransferase family protein	1058.96	0.155905	0.286334	0.544488	0.586106	0.750395
gene-INS80_RS09635	helix-turn-helix transcriptional regulator	58.9856	0.608573	0.335788	1.81237	0.0699287	0.301926
gene-INS80_RS09640	permease	524.066	-0.361919	0.423592	-0.854407	0.39288	0.611227
gene-INS80_RS09645	GNAT family N-acetyltransferase	524.045	-0.860331	0.575595	-1.49468	0.134998	0.408205
gene-INS80_RS09650	aminotransferase class III-fold pyridoxal phosphate-dependent enzyme	1226.08	-0.0562919	0.363236	-0.154973	0.876842	0.934515
gene-INS80_RS09655	3-keto-5-aminohexanoate cleavage protein	638.193	-0.92654	0.770929	-1.20185	0.229422	0.487407
gene-INS80_RS09660	aspartate aminotransferase family protein	1318.07	-0.808618	0.674834	-1.19825	0.230821	0.488376
gene-INS80_RS09665	GntR family transcriptional regulator	1224.23	-0.212458	0.232395	-0.914209	0.360607	0.585034
gene-INS80_RS09670	M48 family metallopeptidase	1191	-0.350013	0.200729	-1.74371	0.0812095	0.322428
gene-INS80_RS09675	TIGR02300 family protein	3586.78	-0.130813	0.64922	-0.201493	0.840313	0.915306
gene-INS80_RS09685	50S ribosomal protein L15	9129.46	-0.157045	0.58332	-0.269226	0.787756	0.883728
gene-INS80_RS09690	preprotein translocase subunit SecY	11164	0.152351	0.53986	0.282205	0.777786	0.87746
gene-INS80_RS09695	adenylate kinase	3562.51	0.167433	0.534687	0.313141	0.754173	0.865199
gene-INS80_RS09700	30S ribosomal protein S13	14108.4	-0.0162197	0.473199	-0.0342766	0.972657	0.983328
gene-INS80_RS09705	30S ribosomal protein S11	14148.4	-0.172663	0.539335	-0.32014	0.748862	0.864565
gene-INS80_RS09710	DNA-directed RNA polymerase subunit alpha	16847	-0.205353	0.537817	-0.381828	0.702589	0.83218
gene-INS80_RS09715	50S ribosomal protein L17	11822	-0.155866	0.636666	-0.244816	0.806599	0.894441
gene-INS80_RS09720	trypsin-like peptidase domain-containing protein	2466.45	-0.206068	0.141353	-1.45782	0.14489	0.415121
gene-INS80_RS09725	replication-associated recombination protein A	2133.89	-0.536014	0.282615	-1.89662	0.0578775	0.269615
gene-INS80_RS09730	multicopper oxidase family protein	1706.77	-0.51643	0.328979	-1.5698	0.116462	0.382557
gene-INS80_RS09735	fluoride efflux transporter CrcB	790.814	-0.191106	0.456312	-0.418806	0.675358	0.812457
gene-INS80_RS09740	RluA family pseudouridine synthase	4137.35	-0.571248	0.290223	-1.96831	0.0490322	0.243247
gene-INS80_RS09745	HAD-IA family hydrolase	1361.47	-0.623084	0.164985	-3.77661	0.000158976	0.005376
gene-INS80_RS09750	ATPase	1432.99	-0.321296	0.163916	-1.96013	0.0499807	0.246295
gene-INS80_RS09755	amino acid ABC transporter substrate-binding protein	32706.7	1.86979	0.617109	3.02992	0.0024462	0.0354804
gene-INS80_RS09760	ABC transporter permease subunit	4697.99	1.96264	0.598786	3.2777	0.00104657	0.0196285
gene-INS80_RS09765	amino acid ABC transporter permease	3806.52	1.38571	0.590229	2.34776	0.0188868	0.132163
gene-INS80_RS09770	amino acid ABC transporter ATP-binding protein	3080.81	1.00715	0.656716	1.53361	0.125126	0.392188
gene-INS80_RS09775	histidine phosphatase family protein	366.82	-0.0112434	0.236013	-0.047639	0.962004	0.976721
gene-INS80_RS09780	acetylglutamate kinase	2358.79	0.0406269	0.451864	0.0899096	0.928359	0.959973
gene-INS80_RS09785	SDR family oxidoreductase	2515.57	-0.307449	0.355613	-0.864561	0.38728	0.606678
gene-INS80_RS09790	YihA family ribosome biogenesis GTP-binding protein	1467.94	-0.0891188	0.227605	-0.391551	0.69539	0.826841
gene-INS80_RS09795	MOSC domain-containing protein	2376.84	-0.25169	0.168752	-1.49148	0.135837	0.408821
gene-INS80_RS09800	membrane protein insertase YidC	7018.19	0.244525	0.439679	0.556144	0.578113	0.744345
gene-INS80_RS09805	bifunctional diguanylate cyclase/phosphodiesterase	826.299	-0.600523	0.463581	-1.2954	0.195182	0.466112
gene-INS80_RS09810	tRNA 2-thiocytidine(32) synthetase TtcA	2220.19	-0.276419	0.414495	-0.66688	0.504849	0.694874
gene-INS80_RS09815	DUF3833 domain-containing protein	101.447	0.0840204	0.346911	0.242196	0.808628	0.895883
gene-INS80_RS09820	membrane protein insertion efficiency factor YidD	124.807	0.0100451	0.445186	0.0225639	0.981998	0.989515
gene-INS80_RS09825	ribonuclease P protein component	1437.02	-0.485474	0.186836	-2.5984	0.00936605	0.0876225
gene-INS80_RS09830	50S ribosomal protein L34	1551.22	0.159633	0.388547	0.410847	0.681185	0.81627
gene-INS80_RS09835	TVP38/TMEM64 family protein	1600.16	-0.570503	0.417953	-1.36499	0.172256	0.446062
gene-INS80_RS09840	FAD-dependent oxidoreductase	2337.5	-0.608518	0.212628	-2.86189	0.00421122	0.0508936
gene-INS80_RS09845	HAMP domain-containing histidine kinase	2053.41	-0.118882	0.164704	-0.721789	0.470424	0.668751
gene-INS80_RS09860	PAS domain S-box protein	1121.72	-0.120142	0.398434	-0.301536	0.763006	0.86911
gene-INS80_RS09865	allophanate hydrolase subunit 1	1539.79	0.295786	0.248347	1.19102	0.233646	0.490148
gene-INS80_RS09870	biotin-dependent carboxyltransferase	1381.04	-0.00434951	0.279697	-0.0155508	0.987593	0.993252
gene-INS80_RS09875	LamB/YcsF family protein	1819.86	0.170301	0.20003	0.851374	0.394562	0.61218
gene-INS80_RS09880	reductive dehalogenase	2694.37	-0.124061	0.259075	-0.478861	0.632038	0.785466
gene-INS80_RS09915	FAD-binding oxidoreductase	2191.21	-0.0408839	0.382391	-0.106916	0.914855	0.953664
gene-INS80_RS09920	VOC family protein	1570.03	-0.318958	0.237557	-1.34266	0.179383	0.451951
gene-INS80_RS09925	FAD-binding oxidoreductase	1123.08	-0.572286	0.535235	-1.06922	0.284969	0.523626
gene-INS80_RS09930	aldehyde dehydrogenase family protein	1298.77	-0.588589	0.483158	-1.21821	0.223143	0.484233
gene-INS80_RS09935	pyridoxal phosphate-dependent aminotransferase	837.215	-0.747864	0.648536	-1.15316	0.248846	0.501228
gene-INS80_RS09940	LysR family transcriptional regulator	990.321	0.0820502	0.277473	0.295706	0.767455	0.871753
gene-INS80_RS09945	ABC transporter substrate-binding protein	244.991	0.265738	0.427985	0.620904	0.534663	0.71548
gene-INS80_RS09950	HAMP domain-containing protein	1002.53	-0.341862	0.222468	-1.53668	0.124372	0.391491
gene-INS80_RS09955	hypothetical protein	1728.17	-0.290268	0.336824	-0.861781	0.388808	0.608038
gene-INS80_RS09960	OmpA family protein	6969.86	-0.386194	0.247281	-1.56176	0.118344	0.385011
gene-INS80_RS09965	4-hydroxybenzoate octaprenyltransferase	2099.69	-0.242066	0.176441	-1.37193	0.170085	0.443689
gene-INS80_RS09970	16S rRNA (uracil(1498)-N(3))-methyltransferase	1274.03	-0.573813	0.29646	-1.93555	0.0529232	0.255
gene-INS80_RS09975	hypothetical protein	427.825	-0.257312	0.185921	-1.38398	0.166363	0.441174
gene-INS80_RS09980	hypothetical protein	268.715	0.70064	0.391384	1.79016	0.073428	0.309674
gene-INS80_RS09985	hypothetical protein	830.296	-0.478214	0.344242	-1.38918	0.164778	0.440206
gene-INS80_RS09990	glutamate--cysteine ligase	6163.77	-0.0568499	0.364033	-0.156167	0.875901	0.934515
gene-INS80_RS09995	histidine phosphatase family protein	411.178	-0.673819	0.391817	-1.71973	0.0854814	0.333423
gene-INS80_RS10000	fatty acid desaturase	812.152	-0.865709	0.758147	-1.14188	0.253506	0.50298
gene-INS80_RS10005	hypothetical protein	536.197	-0.739839	0.77422	-0.955593	0.339278	0.567923
gene-INS80_RS10010	hypothetical protein	90.8697	-0.338427	0.437631	-0.773318	0.439334	0.645756
gene-INS80_RS10015	MarR family transcriptional regulator	359.82	-0.570612	0.50454	-1.13096	0.258074	0.504781
gene-INS80_RS10020	hypothetical protein	4162.81	-1.01944	0.674691	-1.51097	0.130796	0.401966
gene-INS80_RS10025	GGDEF domain-containing protein	292.756	-0.291505	0.232182	-1.2555	0.209296	0.475332
gene-INS80_RS10030	glycerol-3-phosphate 1-O-acyltransferase PlsY	1516.39	-0.0931425	0.172535	-0.539847	0.589302	0.752086
gene-INS80_RS10035	dihydroorotase	2581.9	-0.368608	0.281308	-1.31034	0.190082	0.46247
gene-INS80_RS10040	aspartate carbamoyltransferase catalytic subunit	322.925	0.366662	0.416406	0.880538	0.378568	0.600173
gene-INS80_RS10045	hypothetical protein	743.483	-0.540981	0.219279	-2.46709	0.0136216	0.112074
gene-INS80_RS10050	hypothetical protein	1177.22	-0.332738	0.217692	-1.52848	0.126394	0.393796
gene-INS80_RS10055	aspartate carbamoyltransferase catalytic subunit	2082.69	-0.248182	0.135479	-1.83189	0.0669684	0.29527
gene-INS80_RS10060	uracil-DNA glycosylase	2043.66	-0.20781	0.175607	-1.18338	0.23666	0.493119
gene-INS80_RS10065	metallophosphoesterase family protein	824.32	-0.454651	0.334494	-1.35922	0.174077	0.447086
gene-INS80_RS10070	LysE family translocator	997.403	-0.385251	0.385682	-0.998882	0.317852	0.547263
gene-INS80_RS10075	molybdenum cofactor biosynthesis protein B	767.771	-0.485978	0.379123	-1.28185	0.199896	0.47028
gene-INS80_RS10080	efflux RND transporter periplasmic adaptor subunit	4405.75	-0.137194	0.265382	-0.516967	0.60518	0.765771
gene-INS80_RS10085	efflux RND transporter permease subunit	5966.05	-0.117822	0.266384	-0.442302	0.65827	0.802445
gene-INS80_RS10090	NUDIX hydrolase	930.481	-0.45388	0.214885	-2.11221	0.0346688	0.195098
gene-INS80_RS10095	hypothetical protein	3611.58	-0.155036	0.210256	-0.737367	0.460899	0.662128
gene-INS80_RS10100	YqgE/AlgH family protein	361.177	0.136932	0.305015	0.448934	0.653479	0.799709
gene-INS80_RS10105	DsrE family protein	426.638	0.631194	0.265246	2.37966	0.0173287	0.126232
gene-INS80_RS10110	threonylcarbamoyl-AMP synthase	2728.8	-0.450574	0.179873	-2.50496	0.0122466	0.103342
gene-INS80_RS10115	acyl-CoA dehydrogenase	3779.71	-0.258783	0.195372	-1.32456	0.185317	0.458134
gene-INS80_RS10120	MBL fold metallo-hydrolase	1928.76	-0.458157	0.331233	-1.38319	0.166607	0.441174
gene-INS80_RS10125	hypothetical protein	660.26	-0.206152	0.300981	-0.684933	0.493386	0.68498
gene-INS80_RS10130	aa3-type cytochrome c oxidase subunit IV	123.086	0.656751	0.627256	1.04702	0.29509	0.529553
gene-INS80_RS10135	hypothetical protein	1319.37	0.170306	0.435673	0.390904	0.695868	0.827143
gene-INS80_RS10140	AzlD domain-containing protein	453.246	-0.551885	0.370204	-1.49076	0.136025	0.408962
gene-INS80_RS10145	AzlC family ABC transporter permease	1492.35	-0.0306056	0.230412	-0.13283	0.894328	0.941105
gene-INS80_RS10150	formate dehydrogenase accessory sulfurtransferase FdhD	2063.56	0.0814551	0.246053	0.331047	0.740609	0.859727
gene-INS80_RS10155	hypothetical protein	115.77	0.424516	0.361097	1.17563	0.239744	0.495435
gene-INS80_RS10160	molybdenum cofactor guanylyltransferase MobA	1098.59	-0.525977	0.382276	-1.37591	0.16885	0.442104
gene-INS80_RS10165	molybdopterin-guanine dinucleotide biosynthesis protein B	850.253	-0.321608	0.294383	-1.09248	0.274621	0.520318
gene-INS80_RS10170	molybdopterin guanine dinucleotide synthesis	854.961	-0.454297	0.42471	-1.06966	0.284772	0.523626
gene-INS80_RS10175	molybdopterin molybdenumtransferase MoeA	2451.68	-0.384331	0.310505	-1.23776	0.215804	0.481643
gene-INS80_RS10180	hypothetical protein	4563.72	-0.0332865	0.288479	-0.115386	0.908139	0.950424
gene-INS80_RS10185	transcription elongation factor GreA	1590.39	0.650588	0.605981	1.07361	0.282997	0.523626
gene-INS80_RS10190	VOC family protein	113.377	-0.147962	0.29285	-0.505248	0.613385	0.771651
gene-INS80_RS10195	redox-sensitive transcriptional activator SoxR	393.224	-0.570892	0.487006	-1.17225	0.241097	0.495435
gene-INS80_RS10200	electron transfer flavoprotein-ubiquinone oxidoreductase	6238.05	0.35554	0.297748	1.1941	0.232439	0.489292
gene-INS80_RS10205	tetratricopeptide repeat protein	4550.45	-0.0468019	0.266357	-0.175711	0.860521	0.92844
[truncated: 1,761 more rows]

## Sheet: Phycobacter 8 hr-DESeq output
The list of all differentially expressed (DE) genes for Phycobacter at 8 hours in response to azelaic acid.
gene-ids	product	baseMean	log2FoldChange	lfcSE	stat	pvalue	padj
gene-INS80_RS00005	helix-turn-helix domain-containing protein	2.50097	-0.354808	1.08367	-0.327412	0.743356	0.810063
gene-INS80_RS00010	hypothetical protein	2.67988	-0.150633	1.09235	-0.137898	0.890321	0.922251
gene-INS80_RS00015	hypothetical protein	0.737084	-0.405467	2.42677	-0.167081	0.867307	0.905206
gene-INS80_RS00020	hypothetical protein	23.7198	0.289912	0.409866	0.707333	0.47936	0.583882
gene-INS80_RS00025	recombinase family protein	427.99	-1.12597	0.75708	-1.48726	0.136946	0.264673
gene-INS80_RS00030	plasmid partitioning protein RepA	556.015	0.425791	0.512602	0.830646	0.406174	0.518289
gene-INS80_RS00035	plasmid partitioning protein RepB	281.276	0.287912	0.471456	0.610686	0.541407	0.637977
gene-INS80_RS00040	replication initiator RepC	89.408	-0.343482	0.287499	-1.19473	0.232194	0.352262
gene-INS80_RS00045	RES family NAD+ phosphorylase	162.47	1.04063	0.496502	2.09593	0.0360884	0.140507
gene-INS80_RS00050	DUF2384 domain-containing protein	211.045	0.97318	0.421143	2.31081	0.0208433	0.101255
gene-INS80_RS00055	hypothetical protein	836.172	-1.57475	0.877767	-1.79405	NA	NA
gene-INS80_RS00060	DUF1738 domain-containing protein	1362.59	-1.44166	0.862441	-1.67161	NA	NA
gene-INS80_RS00065	hypothetical protein	403.428	-1.44098	0.793351	-1.81632	0.0693207	0.192753
gene-INS80_RS00070	DUF3768 domain-containing protein	247.302	-2.0722	0.827382	-2.50452	0.0122617	0.0704577
gene-INS80_RS00075	ParB/RepB/Spo0J family partition protein	4162.19	-1.20348	0.836264	-1.43912	NA	NA
gene-INS80_RS00080	regulator	970.49	-1.37276	0.817748	-1.67871	NA	NA
gene-INS80_RS00085	hypothetical protein	721.154	-1.15541	0.83805	-1.37869	NA	NA
gene-INS80_RS00090	type II toxin-antitoxin system PrlF family antitoxin	940.165	1.05627	0.477191	2.21351	0.0268623	0.117063
gene-INS80_RS00095	type II toxin-antitoxin system YhaV family toxin	790.134	0.677041	0.424168	1.59616	0.110453	0.240838
gene-INS80_RS00100	hypothetical protein	102.106	0.4833	0.446304	1.08289	0.278855	0.400545
gene-INS80_RS00105	hypothetical protein	66.2184	0.182431	0.52833	0.345297	0.729871	0.800227
gene-INS80_RS00110	strawberry notch family protein	9926.86	-1.17762	0.80324	-1.46608	NA	NA
gene-INS80_RS00115	hypothetical protein	326.965	-1.69161	0.583883	-2.89717	0.00376547	0.0317424
gene-INS80_RS00120	hypothetical protein	650.731	-1.25872	0.679217	-1.85319	0.0638544	0.186512
gene-INS80_RS00125	hypothetical protein	70.8224	-2.03509	0.854481	-2.38167	0.0172343	0.0887996
gene-INS80_RS00130	DUF736 family protein	1189.93	-1.51328	0.839599	-1.80238	NA	NA
gene-INS80_RS00135	hypothetical protein	46.0095	-0.479334	0.357346	-1.34137	0.1798	0.304329
gene-INS80_RS00140	IS21 family transposase	279.855	-1.30859	0.539098	-2.42736	0.015209	0.0816554
gene-INS80_RS00145	ATP-binding protein	90.7248	-0.548635	0.349742	-1.56869	0.116721	0.245292
gene-INS80_RS00150	Eco57I restriction-modification methylase domain-containing protein	1399.27	-1.19193	0.643296	-1.85285	0.0639035	0.186512
gene-INS80_RS00155	sensor histidine kinase	268.756	-0.752159	0.308778	-2.43592	0.014854	0.0802393
gene-INS80_RS00160	type IV secretion system protein	273.986	-1.49755	0.637506	-2.34907	0.0188204	0.0937313
gene-INS80_RS00165	hypothetical protein	32.81	-0.620474	0.395342	-1.56946	0.11654	0.245178
gene-INS80_RS00170	hypothetical protein	7.76245	-0.243841	0.629582	-0.387306	0.69853	0.774389
gene-INS80_RS00175	Flp pilus assembly complex ATPase component TadA	1146.85	-1.32791	0.793965	-1.67251	NA	NA
gene-INS80_RS00180	hypothetical protein	34.7336	-0.86927	0.440202	-1.97471	0.0483014	0.164048
gene-INS80_RS00185	transposase	13.37	-1.58952	0.576506	-2.75717	0.00583041	0.0422648
gene-INS80_RS00190	IS3 family transposase	81.5939	-1.24039	0.333625	-3.71791	0.000200874	0.00432634
gene-INS80_RS00195	nitrile hydratase subunit alpha	133.764	-0.403524	0.421489	-0.957379	0.338376	0.452382
gene-INS80_RS00200	nitrile hydratase subunit beta	130.073	-0.640662	0.420407	-1.52391	0.127532	0.256045
gene-INS80_RS00205	nitrile hydratase accessory protein	72.7408	-0.0407299	0.436713	-0.0932648	0.925693	0.947647
gene-INS80_RS00210	amidase	639.913	-1.44756	0.463403	-3.12375	0.00178561	0.0195893
gene-INS80_RS00215	helix-turn-helix domain-containing protein	267.365	0.643994	0.440285	1.46267	0.143556	0.271105
gene-INS80_RS00220	hypothetical protein	223.716	0.120704	0.295034	0.40912	0.682451	0.760638
gene-INS80_RS00225	pyridoxamine 5'-phosphate oxidase family protein	152.086	-0.98036	0.394014	-2.48813	0.0128415	0.0727166
gene-INS80_RS00230	ABC transporter substrate-binding protein	863.147	-1.00517	0.458664	-2.19152	0.0284141	0.12072
gene-INS80_RS00235	branched-chain amino acid ABC transporter permease	223.832	-0.824767	0.321986	-2.5615	0.0104222	0.0631431
gene-INS80_RS00240	branched-chain amino acid ABC transporter permease	264.65	-0.56391	0.42952	-1.31288	0.189222	0.313352
gene-INS80_RS00245	ABC transporter ATP-binding protein	193.281	-0.400653	0.430756	-0.930116	0.352311	0.46749
gene-INS80_RS00250	ATP-binding cassette domain-containing protein	192.974	-0.559723	0.356464	-1.57021	0.116366	0.245178
gene-INS80_RS00255	ATP-binding protein	88.2146	-0.374721	0.390946	-0.958499	0.337811	0.451789
gene-INS80_RS00260	IS21 family transposase	289.358	-1.28262	0.461518	-2.77913	0.00545042	0.0404065
gene-INS80_RS00265	type II toxin-antitoxin system HipA family toxin	655.28	0.0090849	0.418422	0.0217123	0.982677	0.989048
gene-INS80_RS00270	ParB N-terminal domain-containing protein	368.167	-1.10559	0.456699	-2.42083	0.0154851	0.0827336
gene-INS80_RS00275	DUF3768 domain-containing protein	56.044	-1.73295	0.482441	-3.59204	0.000328098	0.00596338
gene-INS80_RS00280	hypothetical protein	208.373	-1.19688	0.403655	-2.96511	0.00302571	0.0273636
gene-INS80_RS00285	hypothetical protein	34.5221	-1.03514	0.463423	-2.23368	0.0255045	0.114305
gene-INS80_RS00290	hypothetical protein	33.8111	-1.34208	0.401802	-3.34016	0.000837311	0.0115549
gene-INS80_RS00295	hypothetical protein	46.3738	-1.06551	0.370994	-2.87204	0.00407827	0.0332884
gene-INS80_RS00300	hypothetical protein	198.128	-0.122655	0.294791	-0.416076	0.677355	0.756542
gene-INS80_RS00305	c("IS3 family transposase", "IS3 family transposase")	507.131	-0.966132	0.529873	-1.82333	0.0682538	0.191646
gene-INS80_RS00310	ATP-binding protein	85.7705	-0.737823	0.28447	-2.59368	0.00949552	0.0587482
gene-INS80_RS00315	IS21 family transposase	272.357	-1.37294	0.490093	-2.80139	0.00508827	0.0384562
gene-INS80_RS00320	APC family permease	280.692	-1.52756	0.593251	-2.5749	0.0100269	0.0612462
gene-INS80_RS00325	hypothetical protein	116.979	0.152989	0.347015	0.440871	0.659306	0.740176
gene-INS80_RS00330	hypothetical protein	51.2576	-0.126488	0.353582	-0.357733	0.720543	0.792785
gene-INS80_RS00335	hypothetical protein	2561.4	1.26479	0.244338	5.1764	2.26208e-07	2.14663e-05
gene-INS80_RS00340	hypothetical protein	208.609	-1.5273	0.569623	-2.68125	0.00733468	0.049411
gene-INS80_RS00345	TolC family protein	669.133	-1.27224	0.578305	-2.19995	0.0278104	0.119553
gene-INS80_RS00350	copper oxidase	929.167	-0.208594	0.229115	-0.910434	0.362594	0.476552
gene-INS80_RS00355	copper-binding protein	1286.89	-0.159995	0.360516	-0.443794	0.657192	0.739341
gene-INS80_RS00360	copper oxidase	159.645	-0.464422	0.351386	-1.32168	0.186273	0.310817
gene-INS80_RS00365	ABC transporter ATP-binding protein	262.465	-0.519115	0.285723	-1.81685	0.0692404	0.192673
gene-INS80_RS00370	cytochrome c	109.211	-0.978679	0.480213	-2.03801	0.0415487	0.151478
gene-INS80_RS00375	c-type cytochrome	246.197	0.47203	0.39777	1.18669	0.23535	0.355558
gene-INS80_RS00380	exo-alpha-sialidase	754.785	0.117359	0.339613	0.345568	0.729667	0.800227
gene-INS80_RS00385	c("IS3 family transposase", "IS3 family transposase")	904.236	0.693054	0.361384	1.91778	0.0551394	0.174126
gene-INS80_RS00390	hypothetical protein	332.244	-0.844389	0.380122	-2.22136	0.0263265	0.115931
gene-INS80_RS00395	hypothetical protein	398.341	0.146694	0.283929	0.516657	0.605396	0.695635
gene-INS80_RS00400	hypothetical protein	40.0637	-0.826151	0.341753	-2.41739	0.0156321	0.0829703
gene-INS80_RS00405	helix-turn-helix transcriptional regulator	138.922	0.0176579	0.269423	0.0655397	0.947744	0.965362
gene-INS80_RS00410	hypothetical protein	22.0289	-0.55522	0.565042	-0.982618	0.325796	0.441251
gene-INS80_RS00415	hypothetical protein	297.098	1.0054	0.477083	2.10739	0.035084	0.138478
gene-INS80_RS00420	lytic transglycosylase domain-containing protein	1026.7	-1.21945	0.749137	-1.6278	0.103567	0.234584
gene-INS80_RS00425	TrbC/VirB2 family protein	412.899	-1.2785	0.801715	-1.59471	0.110777	0.240838
gene-INS80_RS00430	VirB3 family type IV secretion system protein	229.962	-1.1728	0.763137	-1.53681	0.12434	0.253441
gene-INS80_RS00435	type IV secretion system DNA-binding domain-containing protein	2749.59	-1.2316	0.782798	-1.57333	NA	NA
gene-INS80_RS00440	hypothetical protein	19.9259	-1.82094	0.914539	-1.9911	0.0464699	0.160618
gene-INS80_RS00445	lytic transglycosylase domain-containing protein	1905.47	-1.1903	0.842502	-1.41281	0.157712	0.282924
gene-INS80_RS00450	conjugal transfer protein TraF	1060.1	-1.25303	0.806502	-1.55366	0.120265	0.248363
gene-INS80_RS00455	type IV secretion system protein	979.957	-1.1265	0.804822	-1.39969	NA	NA
gene-INS80_RS00460	TrbG/VirB9 family P-type conjugative transfer protein	646.775	-1.40429	0.744436	-1.88638	0.0592432	0.179463
gene-INS80_RS00465	TrbI/VirB10 family protein	2643.45	-1.15512	0.81539	-1.41665	NA	NA
gene-INS80_RS00470	Flp pilus assembly complex ATPase component TadA	1071.4	-1.24034	0.737376	-1.68211	0.0925482	0.221901
gene-INS80_RS00475	DUF4177 domain-containing protein	14.1909	-0.171033	0.59629	-0.286828	0.774244	0.836183
gene-INS80_RS00480	hypothetical protein	231.092	-1.24075	0.655571	-1.89263	0.0584072	0.178557
gene-INS80_RS00485	type IV secretion system protein	1179.24	-1.23072	0.778873	-1.58013	0.114077	0.243601
gene-INS80_RS00490	transposase	416.063	0.0913804	0.323438	0.282529	0.777538	0.838526
gene-INS80_RS00495	L%2CD-transpeptidase	1012.22	1.02965	0.461768	2.2298	0.0257607	0.114305
gene-INS80_RS00500	cation-translocating P-type ATPase	4437.7	-0.312032	0.276611	-1.12805	0.259298	0.380222
gene-INS80_RS00505	L%2CD-transpeptidase family protein	995.667	0.889602	0.42663	2.08519	0.0370525	0.142605
gene-INS80_RS00510	phosphonate ABC transporter%2C permease protein PhnE	822.653	1.72069	0.378041	4.5516	5.32391e-06	0.00028264
gene-INS80_RS00515	ATP-binding cassette domain-containing protein	3706.43	1.36295	0.271983	5.01116	5.4102e-07	4.58146e-05
gene-INS80_RS00520	phosphate/phosphite/phosphonate ABC transporter substrate-binding protein	3649.98	2.62504	0.318806	8.23396	1.81119e-16	3.37425e-13
gene-INS80_RS00525	cytochrome c	5782.47	2.32709	0.362501	6.41955	1.36682e-10	6.36595e-08
gene-INS80_RS00530	manganese-binding transcriptional regulator MntR	1281.69	0.911759	0.374522	2.43446	0.014914	0.0804191
gene-INS80_RS00535	hypothetical protein	1204.05	-0.570528	0.54003	-1.05648	0.290751	0.411447
gene-INS80_RS00540	CbtA family protein	12862.7	0.249672	0.462292	0.540075	0.589146	0.680247
gene-INS80_RS00545	CbtB-domain containing protein	21721.1	0.938788	0.504799	1.85972	0.0629246	0.185049
gene-INS80_RS00550	DUF1636 family protein	322.808	-0.130399	0.462931	-0.28168	0.778189	0.838742
gene-INS80_RS00555	signal peptidase II	221.578	0.00741993	0.48853	0.0151883	0.987882	0.992945
gene-INS80_RS00560	hypothetical protein	775.749	0.300996	0.437623	0.687798	0.49158	0.594771
gene-INS80_RS00565	M23 family metallopeptidase	2843.32	-0.61193	0.308472	-1.98375	0.047284	0.16193
gene-INS80_RS00570	SCO family protein	526.094	-0.0476446	0.494483	-0.0963522	0.923241	0.945573
gene-INS80_RS00575	copper chaperone PCu(A)C	446.843	0.859777	0.42243	2.03531	0.0418196	0.151723
gene-INS80_RS00580	thioredoxin domain-containing protein	522.354	0.579791	0.475336	1.21975	0.222559	0.342952
gene-INS80_RS00585	disulfide bond formation protein B	195.88	0.15633	0.439258	0.355897	0.721918	0.793237
gene-INS80_RS00590	IS3 family transposase	1006.04	0.777485	0.356334	2.1819	0.0291168	0.122346
gene-INS80_RS00595	SCO family protein	327.008	1.12316	0.363535	3.08956	0.00200455	0.0209389
gene-INS80_RS00600	helix-turn-helix domain-containing protein	649.926	1.02432	0.442936	2.31257	0.0207465	0.101048
gene-INS80_RS00605	transglutaminase domain-containing protein	656.946	0.739689	0.408996	1.80855	0.0705212	0.19377
gene-INS80_RS00610	cation transporter	1052.44	-0.209976	0.218263	-0.962035	0.336032	0.451029
gene-INS80_RS00615	recombinase family protein	622.503	-1.15405	0.659577	-1.74969	0.0801721	0.206015
gene-INS80_RS00620	Tn3 family transposase	3255.04	-1.3099	0.778379	-1.68286	0.0924022	0.221694
gene-INS80_RS00625	IS3 family transposase	120.665	-1.00661	0.519924	-1.93607	0.0528592	0.170544
gene-INS80_RS00630	pyridoxamine 5'-phosphate oxidase family protein	150.723	-1.09912	0.377308	-2.91305	0.00357917	0.0306846
gene-INS80_RS00635	ABC transporter substrate-binding protein	869.38	-1.06732	0.466649	-2.28721	0.0221836	0.105219
gene-INS80_RS00640	branched-chain amino acid ABC transporter permease	212.682	-1.01275	0.357022	-2.83667	0.00455867	0.0357011
gene-INS80_RS00645	branched-chain amino acid ABC transporter permease	257.536	-0.590457	0.437753	-1.34884	0.177389	0.301662
gene-INS80_RS00650	ABC transporter ATP-binding protein	192.127	-0.256011	0.426787	-0.599857	0.548601	0.644416
gene-INS80_RS00655	ATP-binding cassette domain-containing protein	229.588	-0.572257	0.316582	-1.80761	0.0706674	0.19377
gene-INS80_RS00660	DDE-type integrase/transposase/recombinase	293.673	-1.41243	0.266658	-5.29677	1.17871e-07	1.33087e-05
gene-INS80_RS00665	DDE-type integrase/transposase/recombinase	186.162	-1.16336	0.606866	-1.917	0.0552379	0.174126
gene-INS80_RS00670	transposase	536.214	-0.377254	0.304427	-1.23923	0.215261	0.335732
gene-INS80_RS00675	ATP-binding protein	65.5175	-0.637374	0.315889	-2.01771	0.0436211	0.15437
gene-INS80_RS00680	hypothetical protein	197.7	0.706676	0.339833	2.07948	0.0375733	0.143735
gene-INS80_RS00685	helix-turn-helix domain-containing protein	269.833	0.82977	0.411738	2.01528	0.0438749	0.15437
gene-INS80_RS00690	amidase	635.534	-1.41439	0.442134	-3.19902	0.00137896	0.0163112
gene-INS80_RS00695	nitrile hydratase accessory protein	61.5515	0.188684	0.373885	0.504658	0.613799	0.703264
gene-INS80_RS00700	nitrile hydratase subunit beta	120.494	-0.782376	0.38501	-2.03209	0.0421442	0.15216
gene-INS80_RS00705	nitrile hydratase subunit alpha	124.859	-0.192704	0.352566	-0.546576	0.58467	0.676547
gene-INS80_RS00710	IS21 family transposase	299.158	-1.34268	0.518595	-2.58907	0.00962358	0.0591707
gene-INS80_RS00715	ATP-binding protein	41.3149	-0.854158	0.376578	-2.26821	0.0233163	0.107677
gene-INS80_RS00720	ISL3 family transposase	1440.75	-1.26721	0.581607	-2.1788	0.0293466	0.122447
gene-INS80_RS00725	hypothetical protein	406.471	-0.361649	0.277658	-1.3025	0.192746	0.317345
gene-INS80_RS00730	hypothetical protein	1068.99	-0.952289	0.480286	-1.98276	0.0473948	0.162161
gene-INS80_RS00735	patatin-like phospholipase family protein	1632.34	-1.27165	0.671575	-1.89353	0.0582871	0.178517
gene-INS80_RS00740	hypothetical protein	191.637	-0.774353	0.504382	-1.53525	0.124722	0.25347
gene-INS80_RS00745	mercury(II) reductase	2547.41	-0.994315	0.499106	-1.99219	0.0463498	0.160352
gene-INS80_RS00750	NAD(P)/FAD-dependent oxidoreductase	1861.23	-1.13267	0.56374	-2.00921	0.0445145	0.156031
gene-INS80_RS00755	hypothetical protein	39.3958	-0.118506	0.455558	-0.260133	0.794761	0.849722
gene-INS80_RS00760	mercury resistance system transport protein MerF	152.187	-0.831058	0.506414	-1.64106	0.100784	0.231232
gene-INS80_RS00765	hypothetical protein	928.322	-1.02001	0.664269	-1.53555	0.12465	0.25347
gene-INS80_RS00770	periplasmic mercury ion-binding protein	73.6298	0.5547	0.425549	1.30349	0.192406	0.317214
gene-INS80_RS00775	mercury transporter	554.438	-0.824894	0.438425	-1.88149	0.0599047	0.180004
gene-INS80_RS00780	helix-turn-helix domain-containing protein	416.935	0.809627	0.328386	2.46547	0.0136832	0.0757558
gene-INS80_RS00785	hypothetical protein	247.53	0.342217	0.356996	0.9586	0.33776	0.451789
gene-INS80_RS00790	hypothetical protein	17.5949	-0.723686	0.572748	-1.26353	0.206398	0.329272
gene-INS80_RS00795	alpha/beta fold hydrolase	207.358	-0.727391	0.282019	-2.57923	0.00990222	0.060584
gene-INS80_RS00800	hypothetical protein	1881.19	-1.00216	0.48885	-2.05004	0.0403601	0.149634
gene-INS80_RS00805	recombinase family protein	1813.64	-0.849091	0.663006	-1.28067	0.20031	0.323799
gene-INS80_RS00810	plasmid partitioning protein RepA	535.387	0.356417	0.470766	0.757099	0.448991	0.55746
gene-INS80_RS00815	plasmid partitioning protein RepB	267.974	0.402769	0.474598	0.848653	0.396075	0.508888
gene-INS80_RS00820	replication initiator RepC	83.9942	-0.311243	0.285645	-1.08962	0.275882	0.397347
gene-INS80_RS00825	RES family NAD+ phosphorylase	78.2926	0.733806	0.480233	1.52802	0.126507	0.255483
gene-INS80_RS00830	DUF2384 domain-containing protein	208.558	0.95638	0.507191	1.88564	0.0593435	0.179463
gene-INS80_RS00835	DUF1738 domain-containing protein	47.5187	-1.78985	0.80281	-2.22948	0.0257819	0.114305
gene-INS80_RS00840	DUF3768 domain-containing protein	1.34237	-1.02063	1.79911	-0.567293	0.570515	0.664294
gene-INS80_RS00845	chromosome partitioning protein ParB	0	NA	NA	NA	NA	NA
gene-INS80_RS00850	NAD-dependent epimerase/dehydratase family protein	19.3157	-0.0622781	0.471849	-0.131987	0.894994	0.925548
gene-INS80_RS00855	AGE family epimerase/isomerase	1765.17	-1.07767	0.591391	-1.82226	0.0684161	0.191812
gene-INS80_RS00860	hypothetical protein	1111.86	-1.33553	0.678916	-1.96715	0.0491656	0.165325
gene-INS80_RS00865	acylneuraminate cytidylyltransferase	2192.36	-0.561302	0.351655	-1.59617	0.11045	0.240838
gene-INS80_RS00870	hypothetical protein	2535.42	-1.11358	0.533291	-2.08812	0.0367867	0.142334
gene-INS80_RS00875	pseudaminic acid synthase	839.162	0.754483	0.475401	1.58704	0.112503	0.242139
gene-INS80_RS00880	NAD(P)-dependent oxidoreductase	556.669	-0.200154	0.283076	-0.707069	0.479524	0.583891
gene-INS80_RS00885	ATP-grasp domain-containing protein	587.736	0.334932	0.491366	0.681635	0.49547	0.59803
gene-INS80_RS00890	UDP-2%2C4-diacetamido-2%2C4%2C6-trideoxy-beta-L-altropyranose hydrolase	341.028	-0.258487	0.484351	-0.533676	0.593566	0.68429
gene-INS80_RS00895	pseudaminic acid cytidylyltransferase	425.172	-0.655432	0.517186	-1.2673	0.205047	0.327899
gene-INS80_RS00900	UDP-4-amino-4%2C6-dideoxy-N-acetyl-beta-L-altrosamine transaminase	1982.07	-0.103623	0.525845	-0.197059	0.843781	0.887614
gene-INS80_RS00905	UDP-N-acetylglucosamine 4%2C6-dehydratase (inverting)	1983.55	0.247143	0.566192	0.4365	0.662474	0.74304
gene-INS80_RS00910	hypothetical protein	843.11	-1.22003	0.341331	-3.57433	0.000351126	0.00614169
gene-INS80_RS00915	c("IS3 family transposase", "IS3 family transposase")	1075.71	0.653451	0.397116	1.64549	0.0998683	0.230557
gene-INS80_RS00920	hypothetical protein	265.266	0.677483	0.412971	1.64051	0.1009	0.231355
gene-INS80_RS00925	hypothetical protein	2211.27	0.141876	0.477827	0.296918	0.766529	0.829293
gene-INS80_RS00930	DUF4910 domain-containing protein	898.045	0.303309	0.456303	0.664709	0.506236	0.605534
gene-INS80_RS00935	AAC(3) family N-acetyltransferase	708.5	0.341723	0.406003	0.841676	0.399969	0.512302
gene-INS80_RS00940	glycosyltransferase family 2 protein	2223.19	-1.17956	0.635501	-1.8561	0.0634387	0.185722
gene-INS80_RS00945	class I SAM-dependent methyltransferase	854.813	-1.1958	0.404963	-2.95286	0.00314848	0.0277992
gene-INS80_RS00950	glycosyltransferase	2352.51	-1.04726	0.630115	-1.66202	0.0965091	0.227208
gene-INS80_RS00955	N-acetylneuraminate synthase family protein	4340.13	-0.189163	0.311265	-0.607723	0.543371	0.639887
gene-INS80_RS00960	ABC transporter permease	1254.42	-0.818256	0.292975	-2.79292	0.00522344	0.0393182
gene-INS80_RS00965	sugar transporter	4184.25	-0.535961	0.275727	-1.94381	0.0519182	0.16928
gene-INS80_RS00970	ABC transporter ATP-binding protein	326.843	-0.412352	0.358842	-1.14912	0.250507	0.372017
gene-INS80_RS00975	hypothetical protein	7612.29	-1.48533	0.832707	-1.78374	0.0744666	0.199183
gene-INS80_RS00980	glycosyltransferase family 4 protein	3107.88	-0.761501	0.391712	-1.94403	0.0518918	0.16928
gene-INS80_RS00985	replication initiator protein A	3325.01	-0.594788	0.335726	-1.77165	0.0764533	0.201603
gene-INS80_RS00990	AAA family ATPase	4964.75	-0.995655	0.395593	-2.51687	0.0118402	0.0686108
gene-INS80_RS00995	ParB N-terminal domain-containing protein	3449.35	-1.00647	0.504291	-1.99581	0.0459551	0.159579
gene-INS80_RS01000	GDP-mannose 4%2C6-dehydratase	2508.28	0.0386132	0.208757	0.184967	0.853255	0.895809
gene-INS80_RS01005	GDP-L-fucose synthase	2055.33	-0.42132	0.283085	-1.48832	0.136667	0.264673
gene-INS80_RS01010	DegT/DnrJ/EryC1/StrS family aminotransferase	1948.56	-0.00590219	0.233669	-0.0252587	0.979849	0.987268
gene-INS80_RS01015	mannose-1-phosphate guanylyltransferase/mannose-6-phosphate isomerase	4696.62	-0.926173	0.458801	-2.01868	0.0435204	0.15437
gene-INS80_RS01020	methyl-accepting chemotaxis protein	6484.65	-1.34086	0.714053	-1.87781	0.0604072	0.180617
gene-INS80_RS01025	phosphoglucosamine mutase	7316.81	-0.600809	0.31128	-1.93013	0.053591	0.171842
gene-INS80_RS01030	DUF2793 domain-containing protein	4298.11	-1.25115	0.791825	-1.58009	0.114086	0.243601
gene-INS80_RS01035	polysaccharide biosynthesis/export family protein	3845.22	-0.534716	0.276004	-1.93735	0.0527025	0.170312
gene-INS80_RS01040	NAD-dependent epimerase/dehydratase family protein	2897.76	-1.0213	0.688972	-1.48236	0.138245	0.265243
gene-INS80_RS01045	sugar transferase	1206.29	-1.49709	0.661897	-2.26182	0.0237087	0.108792
gene-INS80_RS01050	polysaccharide biosynthesis protein	6676.05	-0.953603	0.398831	-2.39099	0.0168029	0.087148
gene-INS80_RS01055	YjbH domain-containing protein	9592.44	-0.186509	0.280211	-0.665604	0.505664	0.605238
gene-INS80_RS01060	YjbF family lipoprotein	2284.41	-0.393731	0.331904	-1.18628	0.235512	0.355558
gene-INS80_RS01065	hypothetical protein	6982.44	0.504778	0.395082	1.27766	0.201371	0.324388
gene-INS80_RS01070	M10 family metallopeptidase C-terminal domain-containing protein	3089.4	-1.30765	0.564538	-2.31632	0.0205406	0.100468
gene-INS80_RS01075	Vi polysaccharide biosynthesis UDP-N-acetylglucosamine C-6 dehydrogenase TviB	3952.87	-1.24462	0.58804	-2.11656	0.0342971	0.136093
gene-INS80_RS01080	GDP-mannose 4%2C6-dehydratase	2688.4	-1.28044	0.519765	-2.46351	0.0137585	0.0758347
gene-INS80_RS01085	AGE family epimerase/isomerase	1825.41	-1.0704	0.5704	-1.87658	0.0605755	0.180617
gene-INS80_RS01090	hypothetical protein	1116.52	-1.33542	0.66713	-2.00173	0.0453134	0.15794
gene-INS80_RS01095	acylneuraminate cytidylyltransferase	2136.97	-0.530905	0.356668	-1.48851	0.136616	0.264673
gene-INS80_RS01100	hypothetical protein	1682.38	-1.21148	0.543458	-2.22921	0.0257999	0.114305
gene-INS80_RS01105	pseudaminic acid synthase	841.754	0.795957	0.501619	1.58678	0.112563	0.242139
gene-INS80_RS01110	NAD(P)-dependent oxidoreductase	475.941	-0.431808	0.251193	-1.71903	0.0856088	0.214164
gene-INS80_RS01115	ATP-grasp domain-containing protein	405.484	0.362752	0.484088	0.749351	0.453646	0.561822
gene-INS80_RS01120	DUF354 domain-containing protein	52.4427	0.0166754	0.51371	0.0324608	0.974105	0.983075
gene-INS80_RS01125	DUF4177 domain-containing protein	251.339	0.516806	0.383175	1.34875	0.177418	0.301662
gene-INS80_RS01130	BolA family transcriptional regulator	23.8101	-0.501641	0.406603	-1.23374	0.217301	0.33736
gene-INS80_RS01135	DnaJ domain-containing protein	25.6779	-0.344397	0.421123	-0.817805	0.413468	0.524227
gene-INS80_RS01140	cobaltochelatase subunit CobS	1115.83	1.02602	0.39158	2.6202	0.00878793	0.055498
gene-INS80_RS01145	cobaltochelatase subunit CobT	2533.71	0.376574	0.211814	1.77785	0.0754279	0.200112
gene-INS80_RS01150	2-hydroxychromene-2-carboxylate isomerase	447.767	-0.342167	0.33593	-1.01857	0.308409	0.427249
gene-INS80_RS01155	aminopeptidase P family protein	1542	0.272933	0.248834	1.09685	0.272707	0.394142
gene-INS80_RS01160	DUF427 domain-containing protein	1341.53	1.25878	0.428743	2.93597	0.00332508	0.0289947
gene-INS80_RS01165	hypothetical protein	290.871	1.6333	0.361888	4.51327	6.38356e-06	0.000301488
gene-INS80_RS01170	LysR family transcriptional regulator	141.369	0.261165	0.395284	0.660702	0.508804	0.608019
gene-INS80_RS01175	chloride channel protein	671.585	-0.619071	0.498239	-1.24252	0.214046	0.334958
gene-INS80_RS01180	DNA repair protein RecN	1595.87	-0.082185	0.240512	-0.341709	0.73257	0.802574
gene-INS80_RS01185	outer membrane protein assembly factor BamD	1015.67	1.33056	0.443737	2.99853	0.0027129	0.0255905
gene-INS80_RS01190	UDP-3-O-acyl-N-acetylglucosamine deacetylase	5459.73	1.05976	0.299497	3.53846	0.000402476	0.00669913
gene-INS80_RS01195	cell division protein FtsZ	16814.7	1.07939	0.376874	2.86407	0.00418242	0.0338041
gene-INS80_RS01200	cell division protein FtsA	2939.27	0.134619	0.196902	0.683686	0.494174	0.597046
gene-INS80_RS01205	cell division protein FtsQ/DivIB	1785.34	0.10283	0.208183	0.493941	0.621348	0.710384
gene-INS80_RS01210	D-alanine--D-alanine ligase	2925.49	0.903216	0.375995	2.4022	0.0162968	0.0854035
gene-INS80_RS01215	UDP-N-acetylmuramate dehydrogenase	1001.03	-0.34643	0.347156	-0.997909	0.318323	0.435576
gene-INS80_RS01220	hypothetical protein	43.8761	0.471573	0.430308	1.0959	0.273124	0.394442
gene-INS80_RS01225	DUF2484 family protein	345.75	-0.404327	0.494716	-0.81729	0.413763	0.524381
gene-INS80_RS01230	amino acid permease	2410.13	-0.221531	0.352578	-0.628319	0.529795	0.62707
gene-INS80_RS01235	UDP-N-acetylmuramate--L-alanine ligase	3503.45	0.276768	0.220658	1.25429	0.209738	0.332122
gene-INS80_RS01240	UDP-N-acetylglucosamine--N-acetylmuramyl-(pentapeptide) pyrophosphoryl-undecaprenol N-acetylglucosamine transferase	2513.64	-0.200565	0.246661	-0.813118	0.41615	0.526869
gene-INS80_RS01245	putative lipid II flippase FtsW	4164.81	0.912691	0.427654	2.13418	0.0328279	0.132234
gene-INS80_RS01250	NAD(P)/FAD-dependent oxidoreductase	731.068	-0.793687	0.49444	-1.60522	0.108445	0.239375
gene-INS80_RS01255	UDP-N-acetylmuramoyl-L-alanine--D-glutamate ligase	2258.31	-0.373779	0.365221	-1.02343	0.306104	0.425893
gene-INS80_RS01260	phospho-N-acetylmuramoyl-pentapeptide-transferase	952.02	-0.900666	0.412811	-2.18179	0.0291254	0.122346
gene-INS80_RS01265	UDP-N-acetylmuramoyl-tripeptide--D-alanyl-D-alanine ligase	1858.52	-0.699614	0.520703	-1.34359	0.17908	0.303434
gene-INS80_RS01270	UDP-N-acetylmuramoyl-L-alanyl-D-glutamate--2%2C6-diaminopimelate ligase	2322.66	-0.736736	0.528605	-1.39374	0.163397	0.287314
gene-INS80_RS01275	penicillin-binding protein 2	1891.2	-0.303083	0.372443	-0.81377	0.415777	0.526575
gene-INS80_RS01280	cell division protein FtsL	254.009	0.553207	0.380003	1.4558	0.145449	0.272947
gene-INS80_RS01285	16S rRNA (cytosine(1402)-N(4))-methyltransferase RsmH	1474.78	-0.559068	0.527042	-1.06076	0.288797	0.409615
gene-INS80_RS01290	division/cell wall cluster transcriptional repressor MraZ	548.887	-0.111868	0.271541	-0.411977	0.680357	0.758985
gene-INS80_RS01295	hypothetical protein	207.141	-1.23993	0.881188	-1.40711	NA	NA
gene-INS80_RS01300	Mrp/NBP35 family ATP-binding protein	2071.29	-0.456794	0.372062	-1.22774	0.219546	0.339101
gene-INS80_RS01305	DUF1127 domain-containing protein	910.803	2.29652	0.58914	3.89809	9.69527e-05	0.00256203
gene-INS80_RS01310	UvrD-helicase domain-containing protein	4466.79	0.0300564	0.209652	0.143363	0.886004	0.919765
gene-INS80_RS01315	alpha-hydroxy-acid oxidizing protein	1601.27	-0.126942	0.284279	-0.44654	0.655207	0.737825
gene-INS80_RS01320	BLUF domain-containing protein	111.277	1.4717	0.509906	2.88621	0.00389907	0.0322843
gene-INS80_RS01325	pyruvate carboxylase	7756.78	0.324699	0.25235	1.2867	0.198198	0.32206
gene-INS80_RS01330	SGNH/GDSL hydrolase family protein	923.182	-0.788537	0.561024	-1.40553	0.159864	0.285001
gene-INS80_RS01335	MAPEG family protein	431.806	-0.454581	0.335736	-1.35398	0.175742	0.300405
gene-INS80_RS01340	hypothetical protein	160.528	0.834448	0.425686	1.96024	0.0499675	0.166083
gene-INS80_RS01350	DNA cytosine methyltransferase	1529.72	-0.747795	0.434281	-1.72191	0.0850851	0.213199
gene-INS80_RS01355	hypothetical protein	945.297	-0.470305	0.449878	-1.04541	0.295836	0.415642
gene-INS80_RS01370	aminotransferase class III-fold pyridoxal phosphate-dependent enzyme	2041.35	0.407248	0.26491	1.53731	0.124218	0.253332
gene-INS80_RS01375	Lrp/AsnC family transcriptional regulator	252.823	1.0438	0.464325	2.24799	0.0245766	0.111402
gene-INS80_RS01380	imidazoleglycerol-phosphate dehydratase HisB	1312.4	-0.265296	0.303391	-0.874437	0.38188	0.49567
gene-INS80_RS01385	DUF2306 domain-containing protein	667.318	-0.749184	0.571988	-1.30979	0.190267	0.314662
gene-INS80_RS01390	TetR/AcrR family transcriptional regulator	535.894	-1.25092	0.64058	-1.95279	0.0508439	0.168096
gene-INS80_RS01395	imidazole glycerol phosphate synthase subunit HisH	837.237	-0.298976	0.287084	-1.04142	0.29768	0.416976
gene-INS80_RS01400	AraC family transcriptional regulator	1091.22	-0.468514	0.541558	-0.865122	0.386972	0.500297
gene-INS80_RS01405	AhpC/TSA family protein	315.926	0.107551	0.425979	0.252479	0.800671	0.85408
gene-INS80_RS01410	WGR domain-containing protein	1393.61	1.20609	0.228928	5.26843	1.37595e-07	1.46479e-05
gene-INS80_RS01415	DUF2147 domain-containing protein	2743.39	2.01935	0.360024	5.60895	2.03563e-08	3.16032e-06
gene-INS80_RS01420	1-(5-phosphoribosyl)-5-[(5-phosphoribosylamino)methylideneamino]imidazole-4-carboxamide isomerase	2112.47	0.161693	0.221652	0.729489	0.465702	0.573203
gene-INS80_RS01425	DUF2867 domain-containing protein	395.419	1.31564	0.4902	2.68388	0.00727727	0.0492107
gene-INS80_RS01430	imidazole glycerol phosphate synthase subunit HisF	1802.9	-0.203181	0.246148	-0.825445	0.409119	0.521055
gene-INS80_RS01435	phosphoribosyl-ATP diphosphatase	795.698	-0.139861	0.282596	-0.494915	0.62066	0.709815
gene-INS80_RS01440	CoA-binding protein	1610.47	0.702583	0.358823	1.95802	0.0502272	0.166649
gene-INS80_RS01445	twin-arginine translocation pathway signal protein	1184.03	0.401247	0.326756	1.22797	0.219459	0.339101
gene-INS80_RS01450	hypothetical protein	662.886	0.196821	0.30604	0.64312	0.520146	0.618127
gene-INS80_RS01455	23S rRNA (guanosine(2251)-2'-O)-methyltransferase RlmB	670.451	-0.44336	0.461636	-0.960409	0.33685	0.451351
gene-INS80_RS01465	DUF2478 domain-containing protein	1440.96	0.244196	0.227311	1.07428	0.282698	0.404661
gene-INS80_RS01470	ABC transporter permease subunit	2385.07	-0.708743	0.506816	-1.39842	0.161986	0.286184
gene-INS80_RS01475	ATP-binding cassette domain-containing protein	1469.88	-0.180978	0.243926	-0.741935	0.458127	0.56635
gene-INS80_RS01480	ABC transporter substrate-binding protein	2796.52	0.563538	0.32141	1.75333	0.0795458	0.205255
gene-INS80_RS01485	adenosylmethionine--8-amino-7-oxononanoate transaminase	2268.81	0.258932	0.233422	1.10929	0.267306	0.389103
gene-INS80_RS01490	ATP-dependent dethiobiotin synthetase BioD	968.703	0.0771508	0.229498	0.336172	0.736741	0.805723
gene-INS80_RS01495	8-amino-7-oxononanoate synthase	3381.53	0.646041	0.243815	2.64972	0.0080559	0.0522022
gene-INS80_RS01500	biotin synthase BioB	2156.03	0.891818	0.274211	3.25231	0.0011447	0.0141321
gene-INS80_RS01505	phosphomethylpyrimidine synthase ThiC	9027.39	-0.905139	0.48086	-1.88233	0.0597908	0.179807
gene-INS80_RS01510	FAD-dependent oxidoreductase	3772.3	-1.14125	0.445886	-2.55952	0.0104816	0.0632976
gene-INS80_RS01515	sulfur carrier protein ThiS	230.578	-1.19035	0.481788	-2.4707	0.0134849	0.0747688
gene-INS80_RS01520	thiazole synthase	1894.57	-0.970672	0.463571	-2.0939	0.0362689	0.140915
gene-INS80_RS01525	thiamine phosphate synthase	1368.21	-0.957854	0.504856	-1.89728	0.0577909	0.177371
gene-INS80_RS01530	HesA/MoeB/ThiF family protein	2040.22	-0.966442	0.49768	-1.94189	0.05215	0.169408
gene-INS80_RS01535	hydroxymethylpyrimidine/phosphomethylpyrimidine kinase	1646.52	-1.08347	0.5887	-1.84044	0.0657039	0.189045
gene-INS80_RS01540	response regulator	1387.97	-0.838432	0.521535	-1.60762	0.107918	0.238781
gene-INS80_RS01545	TRAP transporter substrate-binding protein DctP	4035.71	1.86402	0.425979	4.37585	1.20961e-05	0.000530237
gene-INS80_RS01550	TRAP transporter small permease subunit	919.914	0.29818	0.299662	0.995053	0.319711	0.436672
gene-INS80_RS01555	TRAP transporter large permease subunit	1255.07	-0.362496	0.353612	-1.02512	0.305304	0.425099
gene-INS80_RS01560	fatty acid desaturase	815.021	0.548391	0.279127	1.96466	0.0494533	0.165691
gene-INS80_RS01565	TRAP transporter substrate-binding protein	1248.91	0.411127	0.334721	1.22827	0.219347	0.339101
gene-INS80_RS01570	cytochrome P450	633.34	-0.36054	0.334829	-1.07679	0.281574	0.403518
gene-INS80_RS01575	LysR family transcriptional regulator	941.584	-0.843339	0.588371	-1.43334	0.15176	0.278009
gene-INS80_RS01580	hypothetical protein	541.249	-0.303614	0.272231	-1.11528	0.264731	0.386213
gene-INS80_RS01585	hypothetical protein	882.065	1.33725	0.375349	3.56268	0.000367087	0.00627416
gene-INS80_RS01595	transketolase	2077.7	-0.0456528	0.268729	-0.169884	0.865101	0.903663
gene-INS80_RS01600	methionine gamma-lyase	703.965	0.580181	0.459785	1.26185	0.207002	0.329464
gene-INS80_RS01605	Lrp/AsnC family transcriptional regulator	72.8897	0.234621	0.378089	0.620544	0.5349	0.632108
gene-INS80_RS01610	hypothetical protein	796.392	1.65972	0.420383	3.94811	7.87706e-05	0.00214233
gene-INS80_RS01615	GAF domain-containing protein	764.39	0.60413	0.253263	2.38539	0.017061	0.0880462
gene-INS80_RS01620	response regulator	279.237	0.858197	0.379597	2.26081	0.0237712	0.108944
gene-INS80_RS01625	excinuclease ABC subunit UvrB	3248.59	0.0558252	0.204011	0.273638	0.784363	0.843202
gene-INS80_RS01630	ETC complex I subunit	2117.57	1.68825	0.485872	3.47468	0.000511467	0.00810948
gene-INS80_RS01635	GNAT family N-acetyltransferase	1141.55	0.680319	0.311142	2.18652	0.0287774	0.121432
gene-INS80_RS01645	O-acetylhomoserine aminocarboxypropyltransferase/cysteine synthase	9909.25	1.08333	0.437895	2.47395	0.0133629	0.074646
gene-INS80_RS01650	SIMPL domain-containing protein	5224.76	1.98578	0.349374	5.68383	1.31714e-08	2.33698e-06
gene-INS80_RS01655	hypothetical protein	4592.84	-0.293359	0.334659	-0.876589	0.38071	0.494432
gene-INS80_RS01660	GFA family protein	706.719	2.18529	0.629786	3.4699	0.000520647	0.00811686
gene-INS80_RS01665	4-hydroxyphenylpyruvate dioxygenase	2105.84	0.382502	0.356787	1.07207	0.283687	0.405298
gene-INS80_RS01670	Lrp/AsnC family transcriptional regulator	503.039	-0.702838	0.486282	-1.44533	0.148365	0.274619
gene-INS80_RS01675	PAS domain-containing protein	139.95	-0.210164	0.405906	-0.517764	0.604623	0.695175
gene-INS80_RS01680	cation:proton antiporter	2488.89	0.520349	0.214185	2.42943	0.0151225	0.0813078
gene-INS80_RS01685	nicotinate-nucleotide--dimethylbenzimidazole phosphoribosyltransferase	1930.21	-0.53641	0.421187	-1.27357	0.202816	0.325871
gene-INS80_RS01690	adenosylcobinamide-GDP ribazoletransferase	923.558	-1.12453	0.720009	-1.56183	0.118329	0.246574
gene-INS80_RS01695	potassium channel family protein	146.984	0.527411	0.478752	1.10164	0.270619	0.39204
gene-INS80_RS01700	CarD family transcriptional regulator	4873.86	1.30026	0.395671	3.28621	0.00101544	0.0133693
gene-INS80_RS01705	ferredoxin family protein	195.182	1.29318	0.488511	2.64717	0.00811674	0.0524142
gene-INS80_RS01710	RNA-binding S4 domain-containing protein	315.655	-0.371594	0.326427	-1.13837	0.254966	0.376401
gene-INS80_RS01715	disulfide oxidoreductase	9899.19	0.453884	0.267826	1.69469	0.0901333	0.220077
gene-INS80_RS01720	tetratricopeptide repeat protein	1025.97	0.89815	0.296508	3.02909	0.00245291	0.0238631
gene-INS80_RS01725	SCP2 sterol-binding domain-containing protein	3462.07	1.4442	0.401099	3.60062	0.000317465	0.00588496
gene-INS80_RS01730	alpha/beta hydrolase	1890.87	-0.0817805	0.289773	-0.282222	0.777773	0.838536
gene-INS80_RS01735	M3 family oligoendopeptidase	6261.66	1.18363	0.363421	3.2569	0.00112636	0.0141321
gene-INS80_RS01740	BLUF domain-containing protein	187.542	0.482104	0.373486	1.29082	0.196766	0.320713
gene-INS80_RS01745	DksA/TraR family C4-type zinc finger protein	399.998	0.0287655	0.340823	0.0844002	0.932738	0.95221
gene-INS80_RS01750	membrane dipeptidase	814.531	-0.722543	0.515539	-1.40153	0.161056	0.285499
gene-INS80_RS01755	RNA polymerase sigma factor RpoH	16288	2.42298	0.613556	3.94908	7.84518e-05	0.00214233
gene-INS80_RS01760	RluA family pseudouridine synthase	1418.61	-0.981356	0.449998	-2.1808	0.0291982	0.122376
gene-INS80_RS01765	hypothetical protein	393.316	0.0073069	0.476961	0.0153197	0.987777	0.992945
gene-INS80_RS01775	GNAT family N-acetyltransferase	941.843	0.247649	0.237172	1.04417	0.296405	0.415972
gene-INS80_RS01780	hypothetical protein	431.107	0.122374	0.297751	0.410995	0.681076	0.75956
gene-INS80_RS01785	MmcB family DNA repair protein	654.688	-0.349572	0.258851	-1.35048	0.176862	0.301326
gene-INS80_RS01790	hypothetical protein	55.1589	-0.0355113	0.398593	-0.0890915	0.929009	0.950175
gene-INS80_RS01795	elongation factor 4	3018.16	-0.0940712	0.263285	-0.357298	0.720868	0.792785
gene-INS80_RS01800	hypothetical protein	848.054	-0.840817	0.574372	-1.46389	0.143224	0.270616
gene-INS80_RS01805	hypothetical protein	1364.88	0.78889	0.325769	2.42162	0.0154514	0.0827336
gene-INS80_RS01810	LysR family transcriptional regulator	959.398	0.172894	0.359563	0.480845	0.630627	0.718568
gene-INS80_RS01815	low molecular weight phosphotyrosine protein phosphatase	559.094	-0.211009	0.302715	-0.697053	0.485769	0.58978
gene-INS80_RS01820	NAD-dependent deacylase	740.053	0.074275	0.280659	0.264645	0.791283	0.847462
gene-INS80_RS01825	copper chaperone PCu(A)C	3957.09	2.1187	0.447897	4.73033	2.24155e-06	0.000151855
gene-INS80_RS01830	hypothetical protein	1476.41	1.51556	0.453329	3.34317	0.000828258	0.0114725
gene-INS80_RS01835	50S ribosomal protein L28	1137.3	0.387393	0.588502	0.65827	0.510364	0.608931
gene-INS80_RS01840	methylmalonyl Co-A mutase-associated GTPase MeaB	1242.71	-0.797636	0.661652	-1.20552	0.228002	0.347742
gene-INS80_RS01845	ATP-dependent helicase HrpB	3508.77	-0.668281	0.650205	-1.0278	0.304043	0.423501
gene-INS80_RS01850	SDR family oxidoreductase	841.865	-0.461024	0.429765	-1.07273	0.283391	0.405144
gene-INS80_RS01855	NUDIX hydrolase	1235.75	1.05397	0.347727	3.03102	0.00243725	0.0237728
gene-INS80_RS01860	inorganic phosphate transporter	1458.03	-0.624383	0.393555	-1.58652	0.112621	0.242139
gene-INS80_RS01865	ornithine carbamoyltransferase	1026.07	0.0921427	0.302397	0.304707	0.760589	0.823824
gene-INS80_RS01870	aspartate aminotransferase family protein	2023.91	0.00784725	0.222352	0.035292	0.971847	0.981328
gene-INS80_RS01875	DMT family transporter	1047.62	-0.398698	0.387812	-1.02807	0.303916	0.423482
gene-INS80_RS01880	ABC transporter permease	443.22	0.797686	0.416102	1.91704	0.0552325	0.174126
gene-INS80_RS01885	GcrA cell cycle regulator	2144.79	0.200915	0.313736	0.640397	0.521915	0.619723
gene-INS80_RS01890	IS5 family transposase	558.42	-0.101775	0.369988	-0.275077	0.783257	0.842499
gene-INS80_RS01895	hypothetical protein	2184.37	1.48415	0.409282	3.62622	0.000287602	0.00552374
gene-INS80_RS01900	glutathione-dependent disulfide-bond oxidoreductase	2456.64	1.55741	0.359456	4.33268	1.47307e-05	0.000596594
gene-INS80_RS01905	SseB family protein	1284.08	-0.733636	0.484441	-1.5144	0.129925	0.258463
gene-INS80_RS01910	uracil-DNA glycosylase family protein	541.228	-0.796635	0.262504	-3.03475	0.00240735	0.0235427
gene-INS80_RS01915	ATP-binding cassette domain-containing protein	303.351	0.20478	0.316167	0.647696	0.517182	0.615661
gene-INS80_RS01920	capsule biosynthesis protein	1806.35	-0.110239	0.25191	-0.437612	0.661667	0.742358
gene-INS80_RS01925	3-deoxy-8-phosphooctulonate synthase	977.501	1.69174	0.468776	3.60884	0.000307572	0.00578794
gene-INS80_RS01930	phosphomannomutase/phosphoglucomutase	1562.64	1.26641	0.408086	3.10328	0.0019139	0.0204332
gene-INS80_RS01935	AsmA family protein	1410.42	-0.318459	0.382487	-0.832599	0.405071	0.517413
gene-INS80_RS01940	30S ribosomal protein S12 methylthiotransferase RimO	1684.85	-0.620312	0.358168	-1.7319	0.0832908	0.210973
gene-INS80_RS01945	hypothetical protein	941.122	1.28448	0.501747	2.56001	0.0104668	0.0632976
gene-INS80_RS01950	hypothetical protein	1371.62	2.9006	0.718946	4.03452	5.47147e-05	0.00164409
gene-INS80_RS01955	YigZ family protein	302.623	-0.4484	0.418879	-1.07048	0.284405	0.405876
gene-INS80_RS01960	M48 family metallopeptidase	602.253	-0.176257	0.285014	-0.618416	0.536301	0.633363
gene-INS80_RS01965	hypothetical protein	190.46	0.619341	0.361235	1.71451	0.0864351	0.21503
gene-INS80_RS01970	hypothetical protein	85.2986	0.505592	0.4572	1.10584	0.268794	0.390306
gene-INS80_RS01975	nitroreductase family protein	2176.37	0.0187882	0.299696	0.0626908	0.950013	0.966697
gene-INS80_RS01980	EI24 domain-containing protein	721.321	0.362487	0.361882	1.00167	0.316502	0.43436
gene-INS80_RS01985	DUF1467 family protein	544.581	1.58547	0.502115	3.15759	0.00159077	0.0180707
gene-INS80_RS01990	methylmalonyl-CoA epimerase	1120.66	1.98017	0.513011	3.85991	0.00011343	0.00279894
gene-INS80_RS01995	response regulator	916.612	-0.804291	0.634609	-1.26738	0.20502	0.327899
gene-INS80_RS02000	hypothetical protein	5.39951	0.712361	0.989705	0.719771	0.471666	0.578291
gene-INS80_RS02005	aspartate--tRNA ligase	1904.07	-0.249074	0.314522	-0.791911	0.428412	0.538188
gene-INS80_RS02010	carbamoyl-phosphate synthase large subunit	4296.1	-0.183923	0.19944	-0.922195	0.356427	0.470438
gene-INS80_RS02015	50S ribosomal protein L11 methyltransferase	715.589	-1.21603	0.658757	-1.84594	0.0649005	0.1877
gene-INS80_RS02020	hypothetical protein	55.2919	0.758841	0.463364	1.63768	0.101489	0.231893
gene-INS80_RS02025	hypothetical protein	344.139	1.28513	0.402424	3.19347	0.00140572	0.0164323
gene-INS80_RS02030	efflux RND transporter permease subunit	2425.9	0.60037	0.292436	2.05299	0.0400732	0.149612
gene-INS80_RS02035	efflux RND transporter periplasmic adaptor subunit	1174.66	1.67639	0.503854	3.32714	0.000877436	0.0119756
gene-INS80_RS02040	MarR family transcriptional regulator	505.824	-0.0412031	0.236462	-0.174248	0.861671	0.901596
gene-INS80_RS02045	beta-ketoacyl-ACP synthase III	2859.94	0.862947	0.458191	1.88338	0.059649	0.179609
gene-INS80_RS02050	hypothetical protein	438.92	1.50051	0.434322	3.45483	0.000550644	0.0084781
gene-INS80_RS02055	thymidine kinase	609.363	0.500942	0.452119	1.10799	0.267867	0.389466
gene-INS80_RS02060	D-glycerate dehydrogenase	1351.9	0.223201	0.212149	1.0521	0.292756	0.412872
gene-INS80_RS02065	tRNA-binding protein	347.003	0.545754	0.354396	1.53995	0.123572	0.252704
gene-INS80_RS02070	pyrroline-5-carboxylate reductase	1566.44	0.0947659	0.225597	0.420067	0.674437	0.754654
gene-INS80_RS02075	YbjN domain-containing protein	5458.48	1.05345	0.395433	2.66404	0.00772087	0.051007
gene-INS80_RS02080	accessory factor UbiK family protein	476.096	1.43866	0.469854	3.06194	0.00219911	0.0222056
gene-INS80_RS02085	prolipoprotein diacylglyceryl transferase	840.549	0.538248	0.340239	1.58197	0.113656	0.24352
gene-INS80_RS02090	SAM-dependent methyltransferase	1105.59	-0.270291	0.292544	-0.923931	0.355522	0.469577
gene-INS80_RS02095	peptidoglycan editing factor PgeF	1397.92	1.13336	0.39717	2.85358	0.00432298	0.034646
gene-INS80_RS02100	Hint domain-containing protein	243.93	-0.0908623	0.263271	-0.345128	0.729998	0.800227
gene-INS80_RS02105	Lrp/AsnC family transcriptional regulator	244.378	1.61908	0.475751	3.4032	0.000666016	0.00984752
gene-INS80_RS02110	thioredoxin-disulfide reductase	2014.82	0.432056	0.333451	1.29571	0.195075	0.318934
gene-INS80_RS02115	bifunctional sulfate adenylyltransferase/adenylylsulfate kinase	1620.65	-0.553886	0.399752	-1.38557	0.165877	0.289896
gene-INS80_RS02120	hypothetical protein	149.667	0.387407	0.440577	0.879316	0.37923	0.493059
gene-INS80_RS02125	hypothetical protein	216.001	0.305263	0.447396	0.682312	0.495042	0.597901
gene-INS80_RS02130	PhzF family phenazine biosynthesis protein	1692.01	0.011955	0.254042	0.0470591	0.962466	0.975027
gene-INS80_RS02135	peptidoglycan-binding protein	326.89	0.358087	0.361561	0.990392	0.321983	0.437602
gene-INS80_RS02140	DUF1150 family protein	531.802	0.194246	0.280714	0.69197	0.488956	0.592472
gene-INS80_RS02145	Hsp20 family protein	2311.35	1.31054	0.488947	2.68034	0.00735479	0.049411
gene-INS80_RS02150	DUF465 domain-containing protein	266.629	0.423278	0.404845	1.04553	0.295778	0.415642
gene-INS80_RS02155	5-(carboxyamino)imidazole ribonucleotide mutase	1306.17	-0.49245	0.296885	-1.65873	0.097171	0.227567
gene-INS80_RS02160	5-(carboxyamino)imidazole ribonucleotide synthase	1204.82	-0.213827	0.253412	-0.843793	0.398785	0.511137
gene-INS80_RS02165	alpha-D-ribose 1-methylphosphonate 5-triphosphate diphosphatase	888.133	-0.698384	0.390458	-1.78862	0.0736753	0.198183
gene-INS80_RS02170	EamA family transporter	840.423	-1.10971	0.642211	-1.72795	0.0839967	0.211751
gene-INS80_RS02175	hypothetical protein	125.585	-0.256455	0.258013	-0.993961	0.320242	0.436724
gene-INS80_RS02180	hypothetical protein	37.5519	0.033272	0.405044	0.0821442	0.934532	0.953207
gene-INS80_RS02185	DUF3885 domain-containing protein	325.01	1.08481	0.396304	2.73732	0.00619423	0.0441295
gene-INS80_RS02190	HNH endonuclease	142.662	-1.56522	0.506484	-3.09036	0.00199914	0.0209389
gene-INS80_RS02195	chaperonin GroEL	10685.3	-0.456123	0.437525	-1.04251	0.297176	0.416584
gene-INS80_RS02200	co-chaperone GroES	1568.16	-0.236199	0.449956	-0.524937	0.599627	0.690121
gene-INS80_RS02205	VPLPA-CTERM sorting domain-containing protein	718.861	1.12574	0.368473	3.05514	0.00224952	0.0225315
gene-INS80_RS02210	VPLPA-CTERM sorting domain-containing protein	838.461	0.390983	0.472942	0.826703	0.408406	0.520424
gene-INS80_RS02215	acyltransferase	140.022	0.0285335	0.294615	0.0968501	0.922845	0.945573
gene-INS80_RS02220	hypothetical protein	422.214	-0.900645	0.471257	-1.91116	0.0559847	0.174852
gene-INS80_RS02225	hypothetical protein	190.002	0.615342	0.393213	1.56491	0.117605	0.246028
gene-INS80_RS02230	manganese-dependent inorganic pyrophosphatase	1330.55	-0.12364	0.220463	-0.560817	0.574922	0.668381
gene-INS80_RS02235	hypothetical protein	373.413	-1.24829	0.830641	-1.50281	0.132889	0.261528
gene-INS80_RS02240	TIGR01459 family HAD-type hydrolase	983.11	0.136438	0.234122	0.582766	0.560051	0.655181
gene-INS80_RS02245	MaoC family dehydratase	1206.71	1.51617	0.328374	4.61722	3.88918e-06	0.000224892
gene-INS80_RS02250	bifunctional riboflavin kinase/FAD synthetase	1630.39	-0.354035	0.26966	-1.31289	0.189219	0.313352
gene-INS80_RS02255	YcgN family cysteine cluster protein	356.902	-0.291647	0.302527	-0.964037	0.335028	0.450167
gene-INS80_RS02260	low specificity L-threonine aldolase	976.537	-0.386989	0.35488	-1.09048	0.275502	0.396953
gene-INS80_RS02265	alpha/beta hydrolase	1043.71	0.0344039	0.242156	0.142073	0.887022	0.920286
gene-INS80_RS02270	2-hydroxychromene-2-carboxylate isomerase	216.716	1.63135	0.455226	3.58362	0.000338869	0.00604128
gene-INS80_RS02275	ribose-phosphate pyrophosphokinase	1171.12	0.8158	0.369219	2.20953	0.0271378	0.117713
gene-INS80_RS02280	H-type lectin domain-containing protein	473.355	-0.90662	0.504123	-1.79841	0.072112	0.19541
gene-INS80_RS02285	F0F1 ATP synthase subunit epsilon	3325.09	0.29255	0.438337	0.667408	0.504511	0.604409
gene-INS80_RS02290	F0F1 ATP synthase subunit beta	9137.27	0.659132	0.49549	1.33026	0.183432	0.307316
gene-INS80_RS02295	F0F1 ATP synthase subunit gamma	5391.59	0.393878	0.419405	0.939136	0.347661	0.463134
gene-INS80_RS02300	F0F1 ATP synthase subunit alpha	7586.94	0.716691	0.48615	1.47422	0.140423	0.267858
gene-INS80_RS02305	F0F1 ATP synthase subunit delta	2095.05	0.671532	0.382439	1.75592	0.0791023	0.204636
gene-INS80_RS02310	methyltransferase domain-containing protein	700.872	-0.0522532	0.235202	-0.222163	0.824187	0.87391
gene-INS80_RS02315	hydroxyacylglutathione hydrolase	1438.85	1.23261	0.404468	3.04748	0.00230771	0.0229295
gene-INS80_RS02320	ATP-dependent Clp protease ATP-binding subunit ClpA	18294.8	2.0579	0.410573	5.01226	5.37954e-07	4.58146e-05
gene-INS80_RS02325	M23 family metallopeptidase	421.215	0.563435	0.427927	1.31666	0.187952	0.312638
gene-INS80_RS02330	peptidoglycan -binding protein	4005.93	0.170762	0.294085	0.580655	0.561473	0.656226
gene-INS80_RS02335	biopolymer transporter ExbB	2199.44	0.434511	0.283053	1.53509	0.124762	0.25347
gene-INS80_RS02340	gamma-glutamylcyclotransferase	531.662	-0.522799	0.451467	-1.158	0.246864	0.36879
gene-INS80_RS02345	extensin family protein	1146.64	-0.881249	0.475978	-1.85145	0.0641051	0.186606
gene-INS80_RS02350	prephenate/arogenate dehydrogenase family protein	906.968	-0.387761	0.340372	-1.13923	0.254609	0.376159
gene-INS80_RS02355	histidinol-phosphate transaminase	1287.09	-0.150664	0.225406	-0.668414	0.503869	0.60406
gene-INS80_RS02360	aminotransferase class V-fold PLP-dependent enzyme	921.978	-0.873532	0.267591	-3.26443	0.00109686	0.0139011
gene-INS80_RS02365	Lrp/AsnC family transcriptional regulator	713.792	1.48298	0.396177	3.74324	0.000181663	0.00402903
gene-INS80_RS02370	hypothetical protein	3349.91	2.07334	0.414429	5.00288	5.64801e-07	4.67655e-05
gene-INS80_RS02375	30S ribosomal protein S4	2754.26	0.246669	0.55898	0.441285	0.659007	0.740176
gene-INS80_RS02380	Hint domain-containing protein	2378.26	1.0792	0.268783	4.01512	5.94145e-05	0.00172952
gene-INS80_RS02385	aldehyde dehydrogenase	1990.56	-0.925586	0.659574	-1.40331	0.160525	0.285248
gene-INS80_RS02390	ABC transporter ATP-binding protein	993.386	-0.963077	0.756922	-1.27236	0.203245	0.326419
gene-INS80_RS02395	ABC transporter ATP-binding protein	871.127	-0.994028	0.728727	-1.36406	0.172548	0.296821
gene-INS80_RS02400	branched-chain amino acid ABC transporter permease	769.502	-1.18641	0.805574	-1.47275	NA	NA
gene-INS80_RS02405	branched-chain amino acid ABC transporter permease	580.92	-1.26076	0.758979	-1.66112	0.0966889	0.227208
gene-INS80_RS02410	amino acid ABC transporter substrate-binding protein	930.941	-0.871308	0.585475	-1.48821	0.136696	0.264673
gene-INS80_RS02415	helix-turn-helix domain-containing protein	375.813	-0.611571	0.471786	-1.29629	0.194877	0.318934
gene-INS80_RS02420	response regulator	492.337	0.819551	0.377808	2.16923	0.0300655	0.124195
gene-INS80_RS02425	PAS domain S-box protein	231.089	-0.342261	0.301771	-1.13417	0.256721	0.377782
gene-INS80_RS02430	response regulator	29.4851	0.380365	0.469335	0.810432	0.417692	0.528282
gene-INS80_RS02435	hybrid sensor histidine kinase/response regulator	311.62	-0.19913	0.295532	-0.673804	0.500436	0.601974
gene-INS80_RS02440	biliverdin-producing heme oxygenase	111.305	-0.667114	0.424989	-1.56972	0.11648	0.245178
gene-INS80_RS02445	GAF domain-containing protein	263.273	0.0311859	0.283431	0.11003	0.912386	0.938755
gene-INS80_RS02450	c("IS3 family transposase", "IS3 family transposase")	1073.31	0.677906	0.367202	1.84614	0.0648723	0.1877
gene-INS80_RS02455	transposase	24.8822	-0.510094	0.516909	-0.986815	0.323733	0.439123
gene-INS80_RS02460	transposase	78.8555	-1.15845	0.478638	-2.42031	0.0155074	0.0827336
gene-INS80_RS02465	hypothetical protein	82.0121	-0.875312	0.314121	-2.78655	0.0053273	0.0397786
gene-INS80_RS02470	c("IS3 family transposase", "IS3 family transposase")	436.879	-0.786303	0.50003	-1.57251	0.115832	0.245178
gene-INS80_RS02475	hypothetical protein	1168.52	0.253439	0.445481	0.56891	0.569418	0.663638
gene-INS80_RS02480	c("IS3 family transposase", "IS3 family transposase")	507.049	-1.04936	0.544541	-1.92706	0.0539727	0.172597
gene-INS80_RS02485	hypothetical protein	49.0442	-0.537989	0.442685	-1.21529	0.224257	0.344081
gene-INS80_RS02490	hypothetical protein	75.5159	-0.712198	0.360316	-1.9766	0.0480873	0.163928
gene-INS80_RS02495	hypothetical protein	798.533	-0.300064	0.220433	-1.36125	0.173436	0.298073
gene-INS80_RS02500	hypothetical protein	370.798	0.0281354	0.267731	0.105088	0.916306	0.941317
gene-INS80_RS02505	adenosylcobalamin-dependent ribonucleoside-diphosphate reductase	12483.1	-0.0701795	0.37239	-0.188457	0.850519	0.89344
gene-INS80_RS02510	DUF1489 domain-containing protein	782.254	0.504379	0.392193	1.28605	0.198427	0.322292
gene-INS80_RS02515	ATP phosphoribosyltransferase	417.469	0.0206098	0.329277	0.0625909	0.950092	0.966697
gene-INS80_RS02520	ATP phosphoribosyltransferase regulatory subunit	1736.98	-0.522547	0.403993	-1.29345	0.195854	0.319786
gene-INS80_RS02525	histidine--tRNA ligase	2839.99	-0.327334	0.259236	-1.26269	0.206701	0.329272
gene-INS80_RS02530	crotonase/enoyl-CoA hydratase family protein	973.067	-0.0496372	0.358724	-0.138372	0.889947	0.922119
gene-INS80_RS02535	SlyX family protein	279.936	-0.48815	0.328423	-1.48635	0.137188	0.264713
gene-INS80_RS02540	EAL domain-containing protein	626.213	0.511904	0.403332	1.26919	0.204374	0.327666
gene-INS80_RS02545	DNA polymerase III subunit alpha	4496.05	0.0418787	0.20842	0.200934	0.84075	0.886051
gene-INS80_RS02550	xanthine dehydrogenase small subunit	2671.46	-0.305561	0.386723	-0.790127	0.429454	0.538951
gene-INS80_RS02555	xanthine dehydrogenase molybdopterin binding subunit	2946.43	-0.484394	0.422635	-1.14613	0.251743	0.373108
gene-INS80_RS02560	xanthine dehydrogenase accessory protein XdhC	1178.04	-0.436567	0.368726	-1.18399	0.236418	0.35663
gene-INS80_RS02565	ABC transporter ATP-binding protein	1987.22	-0.218045	0.335396	-0.650112	0.51562	0.614194
gene-INS80_RS02570	ABC transporter permease	933.953	-0.153677	0.220573	-0.696717	0.48598	0.589825
gene-INS80_RS02575	ABC transporter permease	898.373	-0.139609	0.208841	-0.668493	0.503819	0.60406
gene-INS80_RS02580	BMP family ABC transporter substrate-binding protein	10056.7	1.0106	0.39886	2.53373	0.0112855	0.0666401
gene-INS80_RS02585	CDP-alcohol phosphatidyltransferase family protein	874.125	-0.254344	0.297949	-0.85365	0.393299	0.506695
gene-INS80_RS02590	aldo/keto reductase	1543.71	0.059022	0.240382	0.245535	0.806043	0.858826
gene-INS80_RS02595	FAD-binding oxidoreductase	2083.24	-0.346407	0.320111	-1.08215	0.279187	0.400735
gene-INS80_RS02600	DUF938 domain-containing protein	582.666	-0.269883	0.370887	-0.727667	0.466817	0.573857
gene-INS80_RS02605	carboxymuconolactone decarboxylase family protein	436.582	-0.300647	0.235131	-1.27863	0.201027	0.324261
gene-INS80_RS02610	HD domain-containing protein	434.097	0.730919	0.42712	1.71128	0.0870302	0.215816
gene-INS80_RS02615	LrgB family protein	1102.59	-0.687774	0.502923	-1.36755	0.171452	0.295208
gene-INS80_RS02620	CidA/LrgA family protein	322.626	-0.668529	0.481722	-1.38779	0.165201	0.2892
gene-INS80_RS02625	FAD-dependent oxidoreductase	7130.13	0.443934	0.262394	1.69186	0.0906729	0.220586
gene-INS80_RS02630	FAD-binding protein	2049.45	0.0746616	0.266706	0.27994	0.779523	0.839452
gene-INS80_RS02635	gamma-glutamyltransferase	2844.77	-0.419424	0.418155	-1.00304	0.315844	0.434256
gene-INS80_RS02640	D-glycerate dehydrogenase	3166.99	0.320214	0.256245	1.24964	0.211431	0.333952
gene-INS80_RS02645	aspartyl-trna synthetase	907.209	0.290827	0.288162	1.00925	0.312856	0.431151
gene-INS80_RS02650	AAA family ATPase	4397.74	-0.10505	0.355701	-0.295333	0.767739	0.830362
gene-INS80_RS02655	DNA repair exonuclease	1511.94	0.0215408	0.219251	0.0982471	0.921736	0.944811
gene-INS80_RS02660	hypothetical protein	63.5176	-0.925045	0.45347	-2.03993	0.0413576	0.151119
gene-INS80_RS02665	NADP-dependent isocitrate dehydrogenase	12822	0.836531	0.419252	1.99529	0.0460108	0.159624
gene-INS80_RS02670	MFS transporter	814.977	-0.3022	0.2762	-1.09414	0.273895	0.395096
gene-INS80_RS02675	cache domain-containing protein	1270.4	-0.903152	0.617867	-1.46173	0.143816	0.271184
gene-INS80_RS02680	trimethylamine methyltransferase family protein	1430.18	-0.0778845	0.270352	-0.288086	0.773281	0.835628
gene-INS80_RS02685	HAD family hydrolase	384.24	-0.389401	0.266296	-1.46229	0.143663	0.271169
gene-INS80_RS02690	DUF3572 domain-containing protein	6.92397	-1.09923	0.695539	-1.5804	0.114015	0.243601
gene-INS80_RS02695	diguanylate cyclase	2268.46	-0.0684178	0.320624	-0.213389	0.831023	0.87816
gene-INS80_RS02700	periplasmic heavy metal sensor	829.314	-0.351639	0.378673	-0.928608	0.353092	0.468138
gene-INS80_RS02705	hypothetical protein	694.827	-0.308412	0.389264	-0.792296	0.428188	0.538087
gene-INS80_RS02710	RNA polymerase sigma factor	1098.21	0.0270521	0.217448	0.124407	0.900993	0.930202
gene-INS80_RS02715	EF-hand domain-containing protein	2522.33	0.909221	0.42288	2.15007	0.03155	0.128476
gene-INS80_RS02720	DUF983 domain-containing protein	911.436	1.18561	0.479459	2.47281	0.0134056	0.074646
gene-INS80_RS02725	NUDIX hydrolase	1753.21	0.445917	0.312018	1.42914	0.152964	0.278837
gene-INS80_RS02730	EamA family transporter	460.336	-0.384808	0.299834	-1.2834	0.199351	0.322936
gene-INS80_RS02735	fatty acid desaturase	80.38	-1.01709	0.332719	-3.05692	0.00223628	0.0225199
gene-INS80_RS02740	DUF2061 domain-containing protein	5.46133	0.00610003	0.750885	0.00812379	0.993518	0.994586
gene-INS80_RS02745	helix-turn-helix transcriptional regulator	487.085	-0.918934	0.545515	-1.68453	0.0920801	0.221349
gene-INS80_RS02750	SDR family oxidoreductase	1001.99	-0.773609	0.71169	-1.087	0.277036	0.398784
gene-INS80_RS02755	carnitine 3-dehydrogenase	1647.99	-0.888162	0.534131	-1.66282	0.0963493	0.227208
gene-INS80_RS02760	3-keto-5-aminohexanoate cleavage protein	1694.81	-0.895634	0.493854	-1.81356	0.0697456	0.193357
gene-INS80_RS02765	GlxA family transcriptional regulator	1899.32	-0.625695	0.469213	-1.3335	0.182368	0.306635
gene-INS80_RS02770	aldo/keto reductase	680.616	0.21512	0.312521	0.688339	0.491239	0.594658
gene-INS80_RS02775	rhodanese-like domain-containing protein	314.868	0.524279	0.323316	1.62157	0.104896	0.235795
gene-INS80_RS02780	rhodanese-like domain-containing protein	417.627	1.14335	0.455771	2.5086	0.0121209	0.069803
gene-INS80_RS02785	hypothetical protein	1124.92	-1.02542	0.684588	-1.49786	0.13417	0.262699
gene-INS80_RS02790	MFS transporter	1361.22	-1.02955	0.640823	-1.60661	0.108141	0.238846
gene-INS80_RS02795	flotillin	3608.86	-0.305669	0.299636	-1.02013	0.307665	0.42686
gene-INS80_RS02800	DUF1449 family protein	1328.93	-0.834927	0.40787	-2.04704	0.0406539	0.149669
gene-INS80_RS02805	methionine--tRNA ligase	3369.31	0.123965	0.266459	0.465231	0.641766	0.7277
gene-INS80_RS02810	hypothetical protein	15.0553	-1.32217	0.676169	-1.95538	0.0505378	0.167233
gene-INS80_RS02815	hypothetical protein	1875.69	1.58139	0.649938	2.43313	0.0149688	0.0805979
gene-INS80_RS02820	hemin uptake protein HemP	2432.34	1.50216	0.603588	2.48872	0.0128204	0.0727077
gene-INS80_RS02825	peptidase	26124	1.52223	0.513946	2.96184	0.00305809	0.0274446
gene-INS80_RS02830	porin	8050.7	0.554198	0.528756	1.04812	0.294585	0.414354
gene-INS80_RS02835	(2Fe-2S)-binding protein	5065.24	2.10142	0.558636	3.76169	0.000168771	0.0037882
gene-INS80_RS02840	bacterioferritin	7596.16	2.40471	0.470708	5.10871	3.24368e-07	2.94779e-05
gene-INS80_RS02845	thiol oxidoreductase	4384.81	0.558517	0.291925	1.91322	0.0557197	0.174852
gene-INS80_RS02850	imelysin family protein	1759.3	1.67594	0.433982	3.86178	0.000112566	0.00279613
gene-INS80_RS02855	DUF1513 domain-containing protein	2763.37	-0.0129874	0.362033	-0.0358734	0.971383	0.981126
gene-INS80_RS02860	DeoR/GlpR transcriptional regulator	864.554	-0.90929	0.546253	-1.6646	0.0959933	0.226949
gene-INS80_RS02865	glycerol-3-phosphate dehydrogenase	1812.6	-0.700067	0.455946	-1.53542	0.124681	0.25347
gene-INS80_RS02870	cob(I)yrinic acid a%2Cc-diamide adenosyltransferase	533.831	0.353013	0.283077	1.24706	0.212377	0.334189
gene-INS80_RS02875	DUF1636 domain-containing protein	1571.58	-0.16353	0.266245	-0.614209	0.539077	0.636057
gene-INS80_RS02880	cobalamin biosynthesis protein CobW	2277.83	0.58399	0.358463	1.62915	0.103281	0.234079
gene-INS80_RS02885	cobaltochelatase subunit CobN	6359.14	-0.511937	0.352473	-1.45242	0.146386	0.273132
gene-INS80_RS02890	precorrin-3B synthase	2500.68	-0.450896	0.443302	-1.01713	0.309092	0.427757
gene-INS80_RS02895	precorrin-8X methylmutase	1346.17	-0.117898	0.222895	-0.52894	0.596847	0.687435
gene-INS80_RS02900	precorrin-2 C(20)-methyltransferase	826.015	-0.0270193	0.240301	-0.112439	0.910475	0.937521
gene-INS80_RS02905	precorrin-3B C(17)-methyltransferase	1152.99	-0.566537	0.303889	-1.86429	0.062281	0.184566
gene-INS80_RS02910	cobalt-precorrin-6A reductase	1361.99	-0.534339	0.291452	-1.83337	0.0667474	0.189703
gene-INS80_RS02915	precorrin-6y C5%2C15-methyltransferase (decarboxylating) subunit CbiE	2143.56	-0.609357	0.434457	-1.40257	0.160745	0.285351
gene-INS80_RS02920	cobalamin biosynthesis protein	680.905	-0.632598	0.456407	-1.38604	0.165735	0.289783
gene-INS80_RS02925	precorrin-4 C(11)-methyltransferase	1649.25	-0.52227	0.380182	-1.37373	0.169524	0.293602
gene-INS80_RS02930	cobyrinate a%2Cc-diamide synthase	2833.12	-0.285198	0.335555	-0.849931	0.395364	0.508595
gene-INS80_RS02935	uroporphyrinogen-III C-methyltransferase	1164.58	-0.294363	0.302759	-0.972267	0.330918	0.446428
gene-INS80_RS02940	energy-coupling factor ABC transporter permease	52628.3	1.27642	0.427495	2.98581	0.00282829	0.0262798
gene-INS80_RS02945	precorrin-6A synthase (deacetylating)	1044.05	-0.536027	0.225323	-2.37893	0.0173631	0.0889707
gene-INS80_RS02955	transposase	779.779	-1.41428	0.66058	-2.14096	0.0322769	0.130579
gene-INS80_RS02965	hypothetical protein	119.535	0.687529	0.347443	1.97883	0.0478356	0.163369
gene-INS80_RS02970	UDP-N-acetylglucosamine 1-carboxyvinyltransferase	2729.25	-0.0531726	0.236552	-0.224782	0.822149	0.872146
gene-INS80_RS02975	DUF2948 family protein	611.79	0.902506	0.354453	2.54619	0.0108905	0.064925
gene-INS80_RS02980	histidinol dehydrogenase	2750.45	-0.217589	0.293524	-0.741296	0.458514	0.566641
gene-INS80_RS02985	UPF0262 family protein	638.1	1.05182	0.414865	2.53534	0.0112338	0.0664401
gene-INS80_RS02990	low molecular weight phosphatase family protein	278.44	1.02214	0.419087	2.43897	0.0147292	0.0798852
gene-INS80_RS02995	nuclear transport factor 2 family protein	342.182	0.227642	0.237422	0.958808	0.337656	0.451789
gene-INS80_RS03000	GNAT family N-acetyltransferase	893.7	-0.799688	0.541065	-1.47799	0.139411	0.266489
gene-INS80_RS03005	carbon-nitrogen hydrolase family protein	1301	-0.483171	0.3311	-1.45929	0.144485	0.271757
gene-INS80_RS03010	translation initiation factor IF-1	750.184	0.375031	0.550115	0.681732	0.495408	0.59803
gene-INS80_RS03015	septum formation protein Maf	936.01	-0.66546	0.461332	-1.44247	0.149169	0.275227
gene-INS80_RS03020	ribonuclease E/G	1761.17	-0.728538	0.552622	-1.31833	0.187393	0.312265
gene-INS80_RS03025	DNA gyrase inhibitor YacG	103.996	-0.40746	0.292596	-1.39257	0.16375	0.287798
gene-INS80_RS03035	ATP-binding protein	139.16	-0.587423	0.29792	-1.97175	0.0486386	0.164483
gene-INS80_RS03040	IS21 family transposase	265.925	-1.37446	0.4797	-2.86524	0.00416694	0.0337522
gene-INS80_RS03045	sugar phosphate isomerase/epimerase and 4-hydroxyphenylpyruvate domain-containing protein	782.7	-1.11044	0.672331	-1.65163	0.0986097	0.229065
gene-INS80_RS03050	TRAP transporter large permease	573.343	-1.23598	0.573035	-2.1569	0.0310133	0.126845
gene-INS80_RS03055	TRAP transporter small permease subunit	512.732	-1.06769	0.70783	-1.5084	0.131453	0.260251
gene-INS80_RS03060	DctP family TRAP transporter solute-binding subunit	765.002	-0.792065	0.433463	-1.8273	0.0676553	0.190683
gene-INS80_RS03065	shikimate dehydrogenase	865.702	-1.29718	0.784932	-1.6526	0.0984117	0.229065
gene-INS80_RS03070	TetR family transcriptional regulator	263.334	-0.0399059	0.376817	-0.105903	0.91566	0.940912
gene-INS80_RS03075	cyanase	1069.36	2.82765	0.300875	9.39807	5.55734e-21	2.07066e-17
gene-INS80_RS03080	ABC transporter ATP-binding protein	552.583	1.43823	0.439094	3.27544	0.00105496	0.0136347
gene-INS80_RS03085	nitrate ABC transporter permease	1085.18	0.150639	0.40353	0.373304	0.708922	0.782882
gene-INS80_RS03090	ABC transporter substrate-binding protein	1819.48	1.92328	0.345308	5.56976	2.55088e-08	3.49898e-06
gene-INS80_RS03095	sigma 54-interacting transcriptional regulator	1674.55	-0.609206	0.506052	-1.20384	0.228652	0.348306
gene-INS80_RS03100	FAD-dependent oxidoreductase	1281.23	-1.12312	0.622494	-1.80423	0.0711957	0.194381
gene-INS80_RS03105	isocitrate lyase/phosphoenolpyruvate mutase family protein	680.409	-0.884542	0.521491	-1.69618	0.0898524	0.219823
gene-INS80_RS03110	cysteine hydrolase	376.758	-1.0826	0.633374	-1.70925	0.0874038	0.216102
gene-INS80_RS03115	hydantoinase/oxoprolinase family protein	2340.56	-1.05502	0.680865	-1.54953	0.121253	0.24947
gene-INS80_RS03120	hydantoinase B/oxoprolinase family protein	1807.87	-1.02692	0.747364	-1.37405	0.169425	0.293602
gene-INS80_RS03125	nuclear transport factor 2 family protein	543.427	-1.02356	0.785822	-1.30253	0.192736	0.317345
gene-INS80_RS03130	GntR family transcriptional regulator	428.713	-0.648919	0.405938	-1.59857	0.109917	0.240064
gene-INS80_RS03135	3-isopropylmalate dehydratase large subunit	2176.29	-0.865614	0.533966	-1.6211	0.104995	0.235812
gene-INS80_RS03140	3-isopropylmalate dehydratase small subunit	449.753	-0.89781	0.624885	-1.43676	0.150786	0.277036
gene-INS80_RS03145	TRAP transporter substrate-binding protein DctP	2115.37	0.603554	0.316689	1.90583	0.0566729	0.176116
gene-INS80_RS03150	TRAP transporter small permease	136.57	0.111276	0.412128	0.270004	0.787157	0.845473
gene-INS80_RS03155	TRAP transporter large permease	472.647	-0.660137	0.223071	-2.95931	0.00308329	0.0274446
gene-INS80_RS03165	peptidoglycan-binding protein	1517.97	-0.470434	0.359882	-1.30719	0.191148	0.3157
gene-INS80_RS03170	lipoyl(octanoyl) transferase LipB	460.48	0.687969	0.489901	1.4043	0.160229	0.285248
gene-INS80_RS03175	alpha/beta hydrolase	1258.08	-0.754518	0.245353	-3.07523	0.00210339	0.0214719
gene-INS80_RS03180	HIT family protein	620.331	1.03467	0.431332	2.39878	0.0164499	0.085964
gene-INS80_RS03185	cytochrome c oxidase subunit 1	16503.5	1.31777	0.524585	2.51203	0.0120039	0.0694513
gene-INS80_RS03190	DUF2244 domain-containing protein	409.722	1.59125	0.458312	3.47197	0.000516647	0.00811651
gene-INS80_RS03195	prephenate dehydrogenase	259.384	0.389768	0.338002	1.15315	0.248848	0.37029
gene-INS80_RS03200	GatB/YqeY domain-containing protein	290.015	0.564154	0.40792	1.383	0.166664	0.29059
gene-INS80_RS03205	glutamine-hydrolyzing carbamoyl-phosphate synthase small subunit	1912.1	-0.298989	0.29935	-0.998795	0.317894	0.435308
gene-INS80_RS03210	glycosyltransferase	771.494	-0.501123	0.22111	-2.26639	0.0234275	0.1079
gene-INS80_RS03215	GntR family transcriptional regulator	800.783	1.06739	0.387836	2.75216	0.00592039	0.0424219
gene-INS80_RS03220	pyrimidine 5'-nucleotidase	262.161	0.544953	0.40824	1.33488	0.181915	0.306329
gene-INS80_RS03225	hypothetical protein	324.851	2.07498	0.391553	5.29935	1.16215e-07	1.33087e-05
gene-INS80_RS03230	UbiH/UbiF family hydroxylase	1785.35	0.255554	0.230392	1.10921	0.267338	0.389103
gene-INS80_RS03235	AraC family transcriptional regulator ligand-binding domain-containing protein	183.075	-0.307144	0.462062	-0.664725	0.506226	0.605534
gene-INS80_RS03240	DUF2309 domain-containing protein	2557.01	-1.14954	0.729109	-1.57664	0.114879	0.244267
gene-INS80_RS03245	oxidoreductase	1335.01	-1.27829	0.80783	-1.58237	NA	NA
gene-INS80_RS03250	LysR family transcriptional regulator	183.62	-0.0314589	0.337678	-0.0931624	0.925775	0.947647
gene-INS80_RS03255	ABC transporter substrate-binding protein	743.795	-1.27985	0.583324	-2.19406	0.0282309	0.120453
gene-INS80_RS03260	ABC transporter permease	475.239	-1.55468	0.738947	-2.10391	0.0353861	0.13905
gene-INS80_RS03265	ABC transporter permease	171.261	-1.997	0.895412	-2.23026	0.0257301	0.114305
gene-INS80_RS03270	ABC transporter ATP-binding protein	1217.36	-1.09394	0.755734	-1.44752	0.14775	0.274299
gene-INS80_RS03275	hypothetical protein	132.534	0.579017	0.321335	1.80191	0.0715597	0.194764
gene-INS80_RS03280	chemotaxis protein CheR	664.686	0.314125	0.346148	0.907485	0.36415	0.478429
gene-INS80_RS03285	1-deoxy-D-xylulose-5-phosphate synthase	2475.76	-1.29738	0.679567	-1.90914	0.0562446	0.175086
gene-INS80_RS03290	photosynthetic reaction center cytochrome c subunit	1032.87	-0.893195	0.4582	-1.94936	0.0512529	0.168687
gene-INS80_RS03295	photosynthetic reaction center subunit M	382.451	-1.00129	0.501993	-1.99462	0.0460842	0.15973
gene-INS80_RS03300	photosynthetic reaction center subunit L	106.692	-0.0325285	0.337117	-0.0964903	0.923131	0.945573
gene-INS80_RS03305	light-harvesting protein	38.6719	-0.0910803	0.48261	-0.188724	0.850309	0.89344
gene-INS80_RS03310	light-harvesting protein	92.099	0.360184	0.43807	0.822207	0.410959	0.522102
gene-INS80_RS03315	protein pufQ	148.091	-1.15036	0.608002	-1.89204	0.0584863	0.178557
gene-INS80_RS03320	chlorophyllide a reductase subunit Z	1509.81	-1.23562	0.806919	-1.53129	0.125699	0.25454
gene-INS80_RS03325	chlorophyllide a reductase subunit Y	1943.63	-1.14445	0.819838	-1.39595	0.162731	0.286822
gene-INS80_RS03330	chlorophyllide a reductase iron protein subunit X	514.73	-1.08943	0.807836	-1.34858	0.177471	0.301662
gene-INS80_RS03335	chlorophyll synthesis pathway protein BchC	888.868	-1.07042	0.817385	-1.30957	NA	NA
gene-INS80_RS03340	methyltransferase domain-containing protein	1113.53	-1.30783	0.888664	-1.47168	0.141106	0.268109
gene-INS80_RS03345	polyprenyl synthetase family protein	1344.17	-1.2694	0.813612	-1.56021	NA	NA
gene-INS80_RS03350	phytoene desaturase	972.77	-1.4473	0.789049	-1.83423	0.0666191	0.189703
gene-INS80_RS03355	carotenoid 1%2C2-hydratase	911.279	-0.910991	0.580967	-1.56806	0.116867	0.245446
gene-INS80_RS03360	tryptophan-rich sensory protein	755.325	-0.411891	0.41464	-0.993371	0.320529	0.436724
gene-INS80_RS03365	phytoene/squalene synthase family protein	1360.48	-0.76961	0.731167	-1.05258	0.292535	0.412805
gene-INS80_RS03370	phytoene desaturase	1563.41	-1.16076	0.716874	-1.61919	0.105406	0.236192
gene-INS80_RS03375	spheroidene monooxygenase	563.099	-1.28047	0.709744	-1.80413	0.0712105	0.194381
gene-INS80_RS03380	magnesium chelatase ATPase subunit I	664.036	-0.920885	0.654976	-1.40598	0.159729	0.284898
gene-INS80_RS03385	VWA domain-containing protein	2707.55	-1.07388	0.804117	-1.33548	0.18172	0.306329
gene-INS80_RS03390	alpha/beta fold hydrolase	737.307	-1.07398	0.758836	-1.4153	0.156981	0.282703
gene-INS80_RS03395	hypothetical protein	162.386	1.43434	0.317518	4.51736	6.2616e-06	0.000301488
gene-INS80_RS03400	isopentenyl-diphosphate Delta-isomerase	91.2804	-0.56584	0.409932	-1.38033	0.167486	0.291477
gene-INS80_RS03405	geranylgeranyl diphosphate reductase	831.741	-1.10819	0.586887	-1.88825	0.058993	0.178997
gene-INS80_RS03410	BCD family MFS transporter	1762.93	-1.07973	0.753305	-1.43333	0.151763	0.278009
gene-INS80_RS03415	chlorophyll synthase ChlG	761.939	-1.23236	0.611491	-2.01534	0.0438687	0.15437
gene-INS80_RS03420	transcriptional regulator PpsR	642.583	0.46324	0.456029	1.01581	0.309718	0.428204
gene-INS80_RS03425	cobalamin B12-binding domain-containing protein	263.413	0.332774	0.336946	0.987619	0.323339	0.438936
gene-INS80_RS03430	2-vinyl bacteriochlorophyllide hydratase	50.3305	-0.0798512	0.352024	-0.226835	0.820552	0.870877
gene-INS80_RS03435	ferredoxin:protochlorophyllide reductase (ATP-dependent) subunit N	783.432	-1.15142	0.768296	-1.49867	0.13396	0.262425
gene-INS80_RS03440	ferredoxin:protochlorophyllide reductase (ATP-dependent) subunit B	1518.09	-1.17187	0.731217	-1.60263	0.109017	0.239698
gene-INS80_RS03445	cobaltochelatase subunit CobN	4600.23	-1.1446	0.762727	-1.50067	0.13344	0.262077
gene-INS80_RS03450	ferredoxin:protochlorophyllide reductase (ATP-dependent) iron-sulfur ATP-binding protein	368.676	-1.35219	0.682636	-1.98084	0.0476097	0.162746
gene-INS80_RS03455	magnesium protoporphyrin IX methyltransferase	1020.5	-1.01281	0.809042	-1.25186	NA	NA
gene-INS80_RS03460	PucC family protein	2237.85	-1.20496	0.788417	-1.52833	0.126432	0.255469
gene-INS80_RS03465	photosynthetic reaction center subunit H	569.29	-1.22353	0.64743	-1.88983	0.0587812	0.178864
gene-INS80_RS03470	PH domain-containing protein	1049.57	-1.06809	0.725248	-1.47273	0.140824	0.267901
gene-INS80_RS03475	pullulanase	483.115	-1.44801	0.736228	-1.96679	0.0492071	0.165325
gene-INS80_RS03480	hypothetical protein	118.725	-0.916206	0.676797	-1.35374	0.17582	0.300405
gene-INS80_RS03485	magnesium-protoporphyrin IX monomethyl ester (oxidative) cyclase	468.349	-0.319499	0.250781	-1.27402	0.202658	0.325756
gene-INS80_RS03490	DUF3623 domain-containing protein	1052.72	-0.960734	0.721897	-1.33085	0.183239	0.307316
gene-INS80_RS03495	5-aminolevulinate synthase	417.58	-0.800047	0.512094	-1.5623	0.118216	0.246574
gene-INS80_RS03500	ABC transporter ATP-binding protein	384.496	-1.01956	0.568714	-1.79274	0.0730147	0.19714
gene-INS80_RS03505	dipeptide ABC transporter ATP-binding protein	690.062	-1.21249	0.741645	-1.63486	0.102078	0.232484
gene-INS80_RS03510	ABC transporter substrate-binding protein	1117	-0.747555	0.393458	-1.89996	0.0574382	0.177165
gene-INS80_RS03515	ABC transporter permease	473.132	-1.25386	0.732902	-1.71082	0.087114	0.215816
gene-INS80_RS03520	ABC transporter permease	628.9	-0.919773	0.738798	-1.24496	0.213147	0.334671
gene-INS80_RS03525	gamma-glutamyltransferase family protein	1444.99	-1.17364	0.668555	-1.75549	0.079175	0.204636
gene-INS80_RS03530	DUF1028 domain-containing protein	913.814	-1.02686	0.717981	-1.4302	0.15266	0.278714
gene-INS80_RS03535	FadR family transcriptional regulator	1048.96	-0.590199	0.364505	-1.61918	0.105409	0.236192
gene-INS80_RS03540	acetamidase/formamidase family protein	1219.03	-0.885426	0.488908	-1.81103	0.0701364	0.19377
gene-INS80_RS03545	alpha/beta hydrolase	583.196	0.306809	0.375028	0.818096	0.413303	0.524227
gene-INS80_RS03550	alpha/beta-hydrolase family protein	1090.43	-0.28588	0.28808	-0.992363	0.32102	0.436809
gene-INS80_RS03555	BCCT family transporter	3007.61	1.23407	0.429842	2.871	0.00409182	0.0332884
gene-INS80_RS03560	universal stress protein	1792	1.40917	0.377496	3.73295	0.000189247	0.00409961
gene-INS80_RS03565	iron ABC transporter permease	592.551	-1.18523	0.754233	-1.57144	0.116081	0.245178
gene-INS80_RS03570	IS21 family transposase	255.412	-1.14846	0.508349	-2.2592	0.0238708	0.109132
gene-INS80_RS03575	ATP-binding protein	93.3903	-0.266245	0.349339	-0.76214	0.445977	0.553903
gene-INS80_RS03580	hypothetical protein	216.403	0.223479	0.314195	0.711274	0.476914	0.581854
gene-INS80_RS03585	hypothetical protein	97.1223	-0.288509	0.321826	-0.896475	0.369999	0.484065
gene-INS80_RS03590	site-specific integrase	457.361	0.788109	0.350096	2.25112	0.0243779	0.110906
gene-INS80_RS03595	hypothetical protein	168.718	-0.165548	0.538978	-0.307152	0.758728	0.822525
gene-INS80_RS03600	transposase family protein	138.065	-0.198964	0.450391	-0.441758	0.658664	0.740176
gene-INS80_RS03610	lytic murein transglycosylase	1200.56	-0.111725	0.314811	-0.354895	0.722668	0.793827
gene-INS80_RS03615	class I SAM-dependent RNA methyltransferase	1404.02	-0.750738	0.56649	-1.32524	0.18509	0.309477
gene-INS80_RS03620	HAMP domain-containing protein	1095.9	-0.841528	0.555307	-1.51543	0.129664	0.258463
gene-INS80_RS03625	PKD domain-containing protein	4772.12	-0.549488	0.440792	-1.24659	0.212547	0.334189
gene-INS80_RS03630	FecR domain-containing protein	2060.59	-0.360361	0.404142	-0.891671	0.372569	0.486403
gene-INS80_RS03635	carbohydrate ABC transporter substrate-binding protein	14112.3	-0.68277	0.400134	-1.70635	0.0879425	0.216483
gene-INS80_RS03640	ABC transporter ATP-binding protein	1275.47	-1.22393	0.597016	-2.05008	0.0403567	0.149634
gene-INS80_RS03645	ABC transporter ATP-binding protein	998.81	-1.63704	0.503163	-3.25349	0.00113995	0.0141321
gene-INS80_RS03650	sugar ABC transporter permease	363.376	-1.05136	0.367692	-2.85936	0.00424492	0.034235
gene-INS80_RS03655	carbohydrate ABC transporter permease	253.187	-1.28206	0.332472	-3.85613	0.000115196	0.00282383
gene-INS80_RS03660	DUF2160 domain-containing protein	409.264	-1.43838	0.504143	-2.85312	0.00432923	0.034646
gene-INS80_RS03665	BlaI/MecI/CopY family transcriptional regulator	1039.23	1.08858	0.404136	2.6936	0.00706857	0.0482372
gene-INS80_RS03670	M56 family metallopeptidase	1754.88	0.71322	0.242787	2.93763	0.0033073	0.0289272
gene-INS80_RS03675	GntR family transcriptional regulator	604.773	1.42248	0.391545	3.63299	0.000280161	0.00543688
gene-INS80_RS03680	2-dehydropantoate 2-reductase	939.473	1.20209	0.461775	2.60319	0.00923605	0.0577408
gene-INS80_RS03685	TetR/AcrR family transcriptional regulator	286.905	1.22046	0.422081	2.89152	0.0038338	0.0321005
gene-INS80_RS03690	FAD-binding dehydrogenase	1117.39	0.351398	0.321881	1.0917	0.274964	0.39633
gene-INS80_RS03695	nuclear transport factor 2 family protein	217.082	0.487227	0.351032	1.38798	0.165142	0.2892
gene-INS80_RS03700	M20 family metallopeptidase	988.738	-0.499007	0.358418	-1.39225	0.163847	0.287832
gene-INS80_RS03705	AAA family ATPase	2999.27	0.210863	0.264058	0.798548	0.424553	0.534782
gene-INS80_RS03710	phosphoribosyltransferase	2167.25	1.00736	0.478261	2.10629	0.035179	0.138706
gene-INS80_RS03715	GTP-binding protein	101.613	-1.2047	0.54348	-2.21665	0.0266473	0.116535
gene-INS80_RS03720	amidohydrolase	1334.86	-1.00742	0.718271	-1.40256	0.160749	0.285351
gene-INS80_RS03725	LysR family transcriptional regulator	521.706	-0.38997	0.310506	-1.25592	0.209145	0.331465
gene-INS80_RS03730	ABC transporter substrate-binding protein	759.767	-0.178986	0.319831	-0.559627	0.575734	0.669116
gene-INS80_RS03735	ABC transporter permease	162.731	-1.04836	0.458398	-2.287	0.0221959	0.105219
gene-INS80_RS03740	ABC transporter permease	811.692	-1.22646	0.751327	-1.63239	0.102597	0.233234
gene-INS80_RS03745	ABC transporter ATP-binding protein	1165.23	-1.14688	0.782335	-1.46597	0.142656	0.269814
gene-INS80_RS03750	ATP-binding cassette domain-containing protein	765.531	-0.877835	0.589528	-1.48905	0.136475	0.264673
gene-INS80_RS03755	FAD-binding monooxygenase	2694.23	0.346597	0.231081	1.4999	0.133641	0.262216
gene-INS80_RS03760	molybdenum cofactor biosynthesis protein MoaE	678.226	0.00546682	0.221026	0.0247338	0.980267	0.987423
gene-INS80_RS03765	molybdopterin converting factor subunit 1	393.752	0.896362	0.329349	2.72162	0.00649631	0.0453282
gene-INS80_RS03770	CDP-diacylglycerol--glycerol-3-phosphate 3-phosphatidyltransferase	379.972	0.367831	0.390948	0.940869	0.346772	0.462445
gene-INS80_RS03775	hypothetical protein	79.127	0.267161	0.377263	0.708155	0.478849	0.583451
gene-INS80_RS03780	winged helix-turn-helix transcriptional regulator	663.544	-0.407312	0.432237	-0.942334	0.346022	0.46161
gene-INS80_RS03785	sulfatase-like hydrolase/transferase	1708.47	0.573964	0.22194	2.58613	0.00970604	0.0595794
gene-INS80_RS03790	excinuclease ABC subunit UvrC	1484.13	-0.332407	0.334201	-0.994633	0.319915	0.436709
gene-INS80_RS03795	SDR family oxidoreductase	744.291	-0.715074	0.429174	-1.66616	0.0956806	0.226641
gene-INS80_RS03800	calcium/sodium antiporter	558.605	1.50106	0.486964	3.08249	0.00205275	0.0211249
gene-INS80_RS03805	S49 family peptidase	900.713	1.64931	0.470822	3.50304	0.000459979	0.00745165
gene-INS80_RS03810	ABC transporter permease	376.056	-0.305243	0.295012	-1.03468	0.300818	0.420108
gene-INS80_RS03815	ABC transporter ATP-binding protein	605.336	0.704621	0.356889	1.97434	0.0483427	0.164048
gene-INS80_RS03820	carbon monoxide dehydrogenase subunit G	1623.97	0.937068	0.282024	3.32265	0.000891664	0.0120812
gene-INS80_RS03825	alpha/beta hydrolase	1124.19	-0.858746	0.568381	-1.51086	0.130823	0.259557
gene-INS80_RS03830	helix-turn-helix transcriptional regulator	265.454	0.543109	0.447378	1.21398	0.224755	0.344625
gene-INS80_RS03835	NAD(P)H-binding protein	1066.54	-0.836506	0.628809	-1.3303	0.183419	0.307316
gene-INS80_RS03840	crotonase/enoyl-CoA hydratase family protein	450.378	-0.477491	0.39947	-1.19531	0.231966	0.352059
gene-INS80_RS03845	4-hydroxybenzoate 3-monooxygenase	242.17	-0.475279	0.266872	-1.78093	0.0749244	0.199888
gene-INS80_RS03850	helix-turn-helix domain-containing protein	304.262	0.67417	0.418695	1.61017	0.107361	0.238395
gene-INS80_RS03855	TetR family transcriptional regulator	660.05	-0.73629	0.431737	-1.70541	0.0881177	0.216658
gene-INS80_RS03860	lipid-transfer protein	1565.49	-0.56678	0.345864	-1.63874	0.101268	0.231851
gene-INS80_RS03865	MaoC family dehydratase N-terminal domain-containing protein	256.5	-0.522025	0.349534	-1.49349	0.135309	0.264111
gene-INS80_RS03870	MaoC family dehydratase	232.317	-0.617884	0.465893	-1.32624	0.184761	0.309264
gene-INS80_RS03875	SDR family oxidoreductase	1061.9	-0.704248	0.425122	-1.65658	0.097605	0.228097
gene-INS80_RS03880	CoA transferase	1713.34	-0.996762	0.680269	-1.46525	0.142854	0.270052
gene-INS80_RS03885	acyl-CoA dehydrogenase family protein	458.263	-0.122824	0.252775	-0.485901	0.627037	0.715133
gene-INS80_RS03890	hypothetical protein	253.922	0.812744	0.45936	1.7693	0.0768441	0.201777
gene-INS80_RS03895	uroporphyrinogen decarboxylase	2899.45	1.03095	0.344331	2.99407	0.00275279	0.0258361
gene-INS80_RS03900	hydroxymethylbilane synthase	2423.23	-0.117019	0.244792	-0.478032	0.632627	0.720186
gene-INS80_RS03905	fatty acid desaturase family protein	1111.89	0.171924	0.22885	0.75125	0.452502	0.560886
gene-INS80_RS03910	oxygen-dependent coproporphyrinogen oxidase	592.568	0.50239	0.40039	1.25475	0.209569	0.331995
gene-INS80_RS03915	SDR family oxidoreductase	974.467	-0.0326584	0.216476	-0.150863	0.880083	0.915975
gene-INS80_RS03920	class I SAM-dependent methyltransferase	1702.11	-0.653783	0.39602	-1.65088	0.0987628	0.229135
gene-INS80_RS03925	ATP-dependent Clp protease adapter ClpS	553.488	1.31326	0.452745	2.90067	0.00372365	0.0315325
gene-INS80_RS03930	HAD family hydrolase	125.82	0.22602	0.393617	0.574214	0.565823	0.660275
gene-INS80_RS03935	D-alanyl-D-alanine carboxypeptidase	4552.92	0.787535	0.361639	2.17769	0.0294295	0.122656
gene-INS80_RS03940	cbb3-type cytochrome oxidase assembly protein CcoS	64.4567	1.2925	0.569761	2.2685	0.0232985	0.107677
gene-INS80_RS03945	cadmium-translocating P-type ATPase	4401.43	0.165923	0.21527	0.770767	0.440845	0.54936
gene-INS80_RS03950	FixH family protein	1427.34	2.10025	0.601504	3.49166	0.000480025	0.00770937
gene-INS80_RS03955	cytochrome c oxidase accessory protein CcoG	2624.96	2.08542	0.58605	3.55844	0.00037307	0.00631844
gene-INS80_RS03960	LysR family transcriptional regulator	1231.43	-1.09344	0.687002	-1.59161	0.111472	0.24106
gene-INS80_RS03965	DMT family transporter	635.067	-0.698281	0.398918	-1.75044	0.0800425	0.205966
gene-INS80_RS03970	cytochrome-c oxidase%2C cbb3-type subunit III	3265.63	1.39967	0.614564	2.27749	0.0227567	0.106925
gene-INS80_RS03975	cbb3-type cytochrome c oxidase subunit 3	762.594	1.70353	0.674142	2.52696	0.0115053	0.06751
gene-INS80_RS03980	cytochrome-c oxidase%2C cbb3-type subunit II	1564.79	1.31407	0.591003	2.22346	0.0261848	0.115735
gene-INS80_RS03985	cytochrome-c oxidase%2C cbb3-type subunit I	5984.72	1.4649	0.592197	2.47367	0.0133732	0.074646
gene-INS80_RS03990	universal stress protein	5162.1	1.49695	0.533889	2.80385	0.00504963	0.0383196
gene-INS80_RS03995	GlsB/YeaQ/YmgE family stress response membrane protein	152.842	1.14111	0.526269	2.16831	0.0301351	0.124345
gene-INS80_RS04000	aminotransferase class I/II-fold pyridoxal phosphate-dependent enzyme	675.934	0.622632	0.377241	1.65049	0.0988426	0.229177
gene-INS80_RS04005	LysR family transcriptional regulator	537.047	-0.553288	0.254261	-2.17606	0.0295507	0.122749
gene-INS80_RS04010	Crp/Fnr family transcriptional regulator	1746.1	0.989741	0.40413	2.44906	0.0143228	0.0780215
gene-INS80_RS04015	oxygen-independent coproporphyrinogen III oxidase	1253.62	1.56119	0.618769	2.52306	0.0116339	0.0679433
gene-INS80_RS04020	ABC transporter ATP-binding protein	2354.5	0.552036	0.266741	2.06956	0.0384934	0.146055
gene-INS80_RS04025	ABC transporter permease	1841.38	1.20835	0.372684	3.2423	0.00118569	0.0144848
gene-INS80_RS04030	microcin C ABC transporter permease YejB	1912.49	0.994674	0.333353	2.98385	0.00284648	0.0263176
gene-INS80_RS04035	ABC transporter substrate-binding protein	8657.33	1.89308	0.388806	4.86894	1.12196e-06	8.21082e-05
gene-INS80_RS04040	cytochrome c family protein	4431.45	0.441979	0.419957	1.05244	0.292598	0.412805
gene-INS80_RS04045	prephenate dehydratase	412.149	0.0387802	0.449714	0.086233	0.931281	0.951193
gene-INS80_RS04055	5'-nucleotidase C-terminal domain-containing protein	4416.96	0.413973	0.257556	1.60731	0.107987	0.238781
gene-INS80_RS04060	NAD(+) diphosphatase	696.499	0.270167	0.26274	1.02827	0.303825	0.423482
gene-INS80_RS04065	SRPBCC family protein	886.576	1.14514	0.385472	2.97074	0.00297085	0.0269985
gene-INS80_RS04070	dual specificity protein phosphatase family protein	924.285	-0.782132	0.625596	-1.25022	0.211219	0.333859
gene-INS80_RS04075	DNA polymerase III subunit gamma/tau	4772.24	-0.0981052	0.260265	-0.376944	0.706215	0.780244
gene-INS80_RS04080	hypothetical protein	139.453	0.151675	0.528678	0.286895	0.774193	0.836183
gene-INS80_RS04085	YbaB/EbfC family nucleoid-associated protein	1113.27	1.19954	0.486866	2.46379	0.0137476	0.0758347
gene-INS80_RS04090	recombination protein RecR	1293.02	-0.668615	0.438764	-1.52386	0.127543	0.256045
gene-INS80_RS04095	hypothetical protein	480.564	-0.638408	0.434825	-1.4682	0.142051	0.269492
gene-INS80_RS04100	low-specificity L-threonine aldolase	2201.55	-0.348958	0.345712	-1.00939	0.312788	0.431151
gene-INS80_RS04105	biotin carboxylase	2692.63	-0.576778	0.425896	-1.35427	0.17565	0.300405
gene-INS80_RS04110	DUF1013 domain-containing protein	2030.74	0.509975	0.446887	1.14117	0.253799	0.375282
gene-INS80_RS04115	ribonuclease T2	1007.79	0.210353	0.211527	0.994452	0.320003	0.436709
gene-INS80_RS04120	NAD(P)H-quinone oxidoreductase	1400.91	-0.126184	0.29826	-0.423065	0.672248	0.752643
gene-INS80_RS04125	COQ9 family protein	741.125	-0.329875	0.367561	-0.89747	0.369468	0.48354
gene-INS80_RS04130	30S ribosomal protein S21	827.854	-0.135783	0.550761	-0.246537	0.805267	0.858245
gene-INS80_RS04135	cytochrome P450	426.916	0.840237	0.429312	1.95717	0.0503272	0.166832
gene-INS80_RS04140	winged helix-turn-helix transcriptional regulator	713.241	-0.404978	0.41715	-0.970821	0.331637	0.447224
gene-INS80_RS04145	polyphosphate kinase 2	3062.33	0.575318	0.323194	1.7801	0.0750596	0.200051
gene-INS80_RS04150	GMC family oxidoreductase N-terminal domain-containing protein	1092.13	0.248124	0.228292	1.08687	0.277094	0.398784
gene-INS80_RS04155	Lrp/AsnC family transcriptional regulator	109.991	0.344184	0.354709	0.970328	0.331883	0.447232
gene-INS80_RS04160	alanine dehydrogenase	5658.78	1.42566	0.425824	3.34799	0.000813987	0.0113169
gene-INS80_RS04165	mechanosensitive ion channel	2203.29	0.996404	0.468138	2.12844	0.0333006	0.133561
gene-INS80_RS04170	GNAT family N-acetyltransferase	471.6	0.192025	0.236607	0.811579	0.417033	0.527628
gene-INS80_RS04175	YtoQ family protein	442.418	1.25254	0.441793	2.83514	0.00458062	0.0357807
gene-INS80_RS04180	class I SAM-dependent methyltransferase	112.443	0.431001	0.44821	0.961606	0.336248	0.451122
gene-INS80_RS04185	LysR family transcriptional regulator	180.495	-0.529733	0.431492	-1.22768	0.219568	0.339101
gene-INS80_RS04190	phenylalanine--tRNA ligase subunit beta	4101.58	-0.546662	0.311423	-1.75537	0.0791964	0.204636
gene-INS80_RS04195	phenylalanine--tRNA ligase subunit alpha	2348.36	-0.362513	0.304862	-1.1891	0.234399	0.354885
gene-INS80_RS04200	adenylate/guanylate cyclase domain-containing protein	838.525	-0.22906	0.304856	-0.751369	0.452431	0.560886
gene-INS80_RS04205	50S ribosomal protein L20	1741.16	0.283395	0.617318	0.459074	0.646181	0.73055
gene-INS80_RS04210	50S ribosomal protein L35	2098.66	0.665294	0.603749	1.10194	0.270488	0.392003
gene-INS80_RS04215	hypothetical protein	248.168	0.469545	0.489801	0.958645	0.337738	0.451789
gene-INS80_RS04220	pyruvate kinase	1992.91	-0.971986	0.288151	-3.37318	0.000743061	0.0107007
gene-INS80_RS04225	N-formylglutamate amidohydrolase	1083.41	-0.6773	0.499623	-1.35562	0.17522	0.300032
gene-INS80_RS04230	hypothetical protein	258.526	1.10327	0.333779	3.3054	0.000948418	0.0126207
gene-INS80_RS04235	DUF1244 domain-containing protein	873.318	1.33746	0.456971	2.92681	0.00342462	0.0294691
gene-INS80_RS04240	dioxygenase	573.417	-0.169832	0.301928	-0.562492	0.573781	0.667262
gene-INS80_RS04245	D-amino-acid transaminase	1898.43	1.10349	0.458461	2.40695	0.0160862	0.0845378
gene-INS80_RS04250	dipeptide epimerase	2421.15	-0.230113	0.29679	-0.775338	0.43814	0.546904
gene-INS80_RS04255	DUF1611 domain-containing protein	4319.96	0.635524	0.291606	2.17939	0.0293024	0.1224
gene-INS80_RS04260	L-malyl-CoA/beta-methylmalyl-CoA lyase	2159.17	0.985243	0.275255	3.57938	0.000344408	0.00605312
gene-INS80_RS04265	hypothetical protein	588.391	-0.15518	0.232118	-0.668539	0.503789	0.60406
gene-INS80_RS04270	Lrp/AsnC family transcriptional regulator	286.053	-0.316635	0.40664	-0.778662	0.436179	0.545187
gene-INS80_RS04275	LysE family translocator	661.188	1.19601	0.39652	3.01626	0.00255913	0.0245594
gene-INS80_RS04280	acetyl-CoA carboxylase carboxyltransferase subunit alpha	2413.85	0.211678	0.281488	0.751999	0.452052	0.560701
gene-INS80_RS04285	GcvT family protein	599.124	-0.174106	0.373183	-0.466544	0.640826	0.727076
gene-INS80_RS04290	transcriptional regulator BetI	105.249	-0.447941	0.361732	-1.23832	0.215597	0.335974
gene-INS80_RS04295	hypothetical protein	477.808	0.521153	0.349942	1.48925	0.136421	0.264673
gene-INS80_RS04300	cytochrome c	155.814	0.51254	0.421606	1.21569	0.224105	0.344081
gene-INS80_RS04305	copper resistance protein CopC	96.2587	0.477231	0.37641	1.26785	0.204852	0.327899
gene-INS80_RS04310	CopD family protein	543.438	-0.74865	0.415929	-1.79995	0.0718691	0.19532
gene-INS80_RS04315	cytochrome c	96.8751	0.535866	0.402046	1.33285	0.182582	0.306856
gene-INS80_RS04320	hypothetical protein	21.2472	-0.301423	0.409319	-0.736401	0.461487	0.569182
gene-INS80_RS04325	tyrosine-type recombinase/integrase	3496.29	-0.402976	0.344511	-1.16971	0.24212	0.363326
gene-INS80_RS04330	hypothetical protein	363.447	0.836884	0.419249	1.99615	0.0459176	0.159579
gene-INS80_RS04335	AlpA family transcriptional regulator	112.544	-1.17782	0.570973	-2.06282	0.0391296	0.14727
gene-INS80_RS04340	helix-turn-helix domain-containing protein	277.328	-1.35231	0.661793	-2.04341	0.0410123	0.150554
gene-INS80_RS04345	hypothetical protein	301.102	-0.357995	0.339439	-1.05467	0.291578	0.412303
gene-INS80_RS04355	DMT family transporter	651.219	-0.981244	0.507305	-1.93423	0.053085	0.170815
gene-INS80_RS04360	redox-regulated ATPase YchF	924.509	-0.692709	0.23486	-2.94945	0.00318337	0.0280408
gene-INS80_RS04365	acyloxyacyl hydrolase	450.89	1.70998	0.375889	4.54917	5.38579e-06	0.00028264
gene-INS80_RS04370	tryptophan synthase subunit alpha	879.43	0.702417	0.423152	1.65996	0.096922	0.227413
gene-INS80_RS04375	response regulator	2820.89	1.00647	0.354262	2.84104	0.00449674	0.035484
gene-INS80_RS04380	alpha-hydroxy-acid oxidizing protein	2569.71	0.144446	0.260861	0.553729	0.579765	0.672672
gene-INS80_RS04385	hypothetical protein	593.479	-1.07521	0.466156	-2.30655	0.02108	0.10161
gene-INS80_RS04390	50S ribosomal protein L25/general stress protein Ctc	2766.21	-0.0983336	0.557656	-0.176334	0.860032	0.900566
gene-INS80_RS04395	aminoacyl-tRNA hydrolase	1034.64	-0.627233	0.402136	-1.55975	0.118818	0.246574
gene-INS80_RS04400	serine hydrolase	1406.91	0.947655	0.386101	2.45442	0.0141111	0.077094
gene-INS80_RS04405	DUF2237 domain-containing protein	1053.24	0.443346	0.344525	1.28683	0.198153	0.32206
gene-INS80_RS04410	antibiotic biosynthesis monooxygenase	2473.59	1.23193	0.513868	2.39736	0.0165136	0.0861761
gene-INS80_RS04415	helix-turn-helix transcriptional regulator	362.808	0.57869	0.41499	1.39447	0.163176	0.287196
gene-INS80_RS04420	hypothetical protein	416.748	0.100473	0.307092	0.327174	0.743536	0.810063
gene-INS80_RS04425	hypothetical protein	833.625	1.2644	0.423123	2.98826	0.00280573	0.0261354
gene-INS80_RS04430	tryptophan synthase subunit beta	3837.9	0.696117	0.320522	2.17183	0.0298687	0.123657
gene-INS80_RS04435	phosphoribosylanthranilate isomerase	1095.52	-0.0176086	0.213926	-0.0823118	0.934399	0.953207
gene-INS80_RS04440	LapA family protein	1678.07	1.24909	0.308603	4.04757	5.17516e-05	0.00158054
gene-INS80_RS04445	integration host factor subunit beta	1712.13	1.39012	0.437313	3.17876	0.00147905	0.0170617
gene-INS80_RS04450	30S ribosomal protein S1	8778.15	0.376695	0.493288	0.763641	0.445081	0.553365
gene-INS80_RS04455	NAD(P)H-dependent oxidoreductase	559.924	-1.24234	0.764473	-1.62509	0.104144	0.235461
gene-INS80_RS04460	(d)CMP kinase	970.475	-1.0315	0.56461	-1.82692	0.0677119	0.190699
gene-INS80_RS04465	3-phosphoshikimate 1-carboxyvinyltransferase	2527.41	-0.774271	0.405057	-1.91151	0.0559389	0.174852
gene-INS80_RS04470	tRNA (guanosine(46)-N7)-methyltransferase TrmB	610.672	-0.499567	0.261636	-1.9094	0.0562109	0.175086
gene-INS80_RS04475	bile acid:sodium symporter family protein	663.713	0.363806	0.3502	1.03885	0.298873	0.418018
gene-INS80_RS04480	methionine adenosyltransferase	1506.22	-0.530824	0.322716	-1.64486	0.0999979	0.230557
gene-INS80_RS04485	apolipoprotein N-acyltransferase	1525.65	-0.81816	0.586994	-1.39381	0.163374	0.287314
gene-INS80_RS04490	HlyC/CorC family transporter	2672.03	1.0279	0.375888	2.7346	0.00624561	0.0444106
gene-INS80_RS04495	rRNA maturation RNase YbeY	1749.65	-0.440176	0.381369	-1.1542	0.248419	0.3698
gene-INS80_RS04500	PhoH family protein	4875.93	0.576163	0.273755	2.10467	0.0353202	0.139045
gene-INS80_RS04505	hypothetical protein	1200.5	1.48154	0.44049	3.36339	0.000769909	0.0108252
gene-INS80_RS04510	OmpA family protein	2662.51	1.42408	0.369708	3.85191	0.0001172	0.00283913
gene-INS80_RS04515	tRNA (N6-isopentenyl adenosine(37)-C2)-methylthiotransferase MiaB	2072.67	-0.815901	0.395374	-2.06362	0.0390537	0.147132
gene-INS80_RS04520	hypothetical protein	357.722	0.700418	0.338737	2.06773	0.0386651	0.146234
gene-INS80_RS04525	phytanoyl-CoA dioxygenase family protein	521.829	-0.470543	0.462928	-1.01645	0.309416	0.427944
gene-INS80_RS04530	LysR family transcriptional regulator	1012.57	-0.771811	0.435035	-1.77414	0.0760405	0.20098
gene-INS80_RS04535	transcriptional repressor	1093.3	0.566872	0.276621	2.04928	0.0404352	0.149637
gene-INS80_RS04540	bifunctional 3-hydroxydecanoyl-ACP dehydratase/trans-2-decenoyl-ACP isomerase	2248.17	-0.124236	0.259305	-0.479112	0.631859	0.719532
gene-INS80_RS04545	AAA family ATPase	382.898	0.682226	0.371603	1.8359	0.0663721	0.189558
gene-INS80_RS04550	beta-ketoacyl-ACP synthase I	6340.91	0.510747	0.28703	1.77942	0.0751707	0.200062
gene-INS80_RS04555	enoyl-ACP reductase	2847.37	0.408443	0.249937	1.63418	0.102221	0.232618
gene-INS80_RS04560	hypothetical protein	864.664	0.553678	0.242423	2.28393	0.0223755	0.105595
gene-INS80_RS04565	nitronate monooxygenase	1998.72	-0.0436248	0.200635	-0.217433	0.827871	0.876569
gene-INS80_RS04570	peptidylprolyl isomerase	2421.84	0.287282	0.423598	0.678195	0.497648	0.599688
gene-INS80_RS04575	haloacid dehalogenase type II	1143.34	-0.788448	0.494916	-1.59309	0.111139	0.240891
gene-INS80_RS04580	alpha/beta hydrolase	1222.44	-0.527124	0.352056	-1.49727	0.134322	0.262859
gene-INS80_RS04585	threonine/serine dehydratase	2560.86	-0.459968	0.357119	-1.288	0.197747	0.321609
gene-INS80_RS04590	3-oxoadipate enol-lactonase	1927.36	-0.34579	0.325036	-1.06385	0.287397	0.407939
gene-INS80_RS04595	alpha/beta fold hydrolase	1683.39	-0.567628	0.381655	-1.48728	0.136941	0.264673
gene-INS80_RS04600	adenylosuccinate lyase family protein	3082.26	-0.377971	0.407678	-0.927131	0.353859	0.468709
gene-INS80_RS04605	TCR/Tet family MFS transporter	1100.27	-0.523684	0.439217	-1.19231	0.233139	0.353264
gene-INS80_RS04610	Zn-dependent alcohol dehydrogenase	4199.06	0.872056	0.249223	3.4991	0.000466828	0.00752987
gene-INS80_RS04615	mandelate racemase/muconate lactonizing enzyme family protein	1990.33	0.117091	0.261659	0.447495	0.654518	0.737669
gene-INS80_RS04620	helix-turn-helix transcriptional regulator	632.921	-0.10588	0.239092	-0.442843	0.657879	0.739891
gene-INS80_RS04625	fumarylacetoacetate hydrolase family protein	2258.74	0.594295	0.31218	1.90369	0.0569503	0.176614
gene-INS80_RS04630	cyclic nucleotide-binding domain-containing protein	3644.97	0.339027	0.212961	1.59196	0.111393	0.24106
gene-INS80_RS04635	DUF3307 domain-containing protein	356.087	0.586605	0.321571	1.82418	0.0681247	0.191427
gene-INS80_RS04640	Lrp/AsnC family transcriptional regulator	267.084	-0.895891	0.521312	-1.71853	0.0857	0.214164
gene-INS80_RS04645	indolepyruvate ferredoxin oxidoreductase family protein	6147.57	-1.07063	0.478013	-2.23976	0.0251066	0.11298
gene-INS80_RS04650	CHASE domain-containing protein	727.348	0.881308	0.454443	1.93931	0.052463	0.170128
gene-INS80_RS04655	response regulator	552.396	0.836749	0.439901	1.90213	0.057154	0.176727
gene-INS80_RS04660	TetR/AcrR family transcriptional regulator	589.578	0.399921	0.294778	1.35669	0.17488	0.299588
gene-INS80_RS04665	glutathione S-transferase	1422.54	0.417179	0.234409	1.7797	0.0751249	0.200062
gene-INS80_RS04670	hypothetical protein	928.791	-0.178171	0.213583	-0.834199	0.404169	0.516778
gene-INS80_RS04675	ABC transporter ATP-binding protein	4846.75	0.16857	0.258894	0.651117	0.514971	0.613618
gene-INS80_RS04680	ABC transporter substrate-binding protein	5309.78	0.646625	0.275318	2.34865	0.0188418	0.0937313
gene-INS80_RS04685	ABC transporter permease	807.567	1.31865	0.428311	3.07872	0.0020789	0.0212801
gene-INS80_RS04690	ABC transporter permease	1125.92	0.629362	0.282295	2.22944	0.0257843	0.114305
gene-INS80_RS04695	CoA transferase	4062.47	-0.218029	0.317048	-0.687684	0.491652	0.594771
gene-INS80_RS04700	mechanosensitive ion channel family protein	2184.41	0.035388	0.204541	0.173011	0.862643	0.902299
gene-INS80_RS04705	hypothetical protein	2617.04	-0.3389	0.271498	-1.24826	0.211936	0.334189
gene-INS80_RS04710	glycosyltransferase family 4 protein	2157.74	-0.702683	0.519521	-1.35256	0.176197	0.300599
gene-INS80_RS04715	glycosyltransferase family 4 protein	1796.28	-1.02069	0.65452	-1.55945	0.118891	0.246574
gene-INS80_RS04720	histidine phosphatase family protein	1105.47	-0.972378	0.638095	-1.52388	0.127539	0.256045
gene-INS80_RS04725	glycosyltransferase	2009.77	-0.918338	0.638749	-1.43771	0.150516	0.276675
gene-INS80_RS04730	polysaccharide deacetylase family protein	701.063	-0.232925	0.241343	-0.965118	0.334486	0.449763
gene-INS80_RS04735	class I SAM-dependent methyltransferase	799.586	-0.231305	0.287472	-0.804616	0.421041	0.531616
gene-INS80_RS04740	alpha-D-ribose 1-methylphosphonate 5-triphosphate diphosphatase	1469.55	-1.16068	0.709027	-1.63701	0.101629	0.231893
gene-INS80_RS04745	DUF1045 domain-containing protein	1007.69	-0.727266	0.585197	-1.24277	0.213952	0.334958
gene-INS80_RS04750	phosphonate metabolism protein/1%2C5-bisphosphokinase (PRPP-forming) PhnN	864.694	-1.06742	0.789585	-1.35188	NA	NA
gene-INS80_RS04755	phosphonate C-P lyase system protein PhnL	917.374	-1.1009	0.763834	-1.44128	0.149505	0.275538
gene-INS80_RS04760	phosphonate C-P lyase system protein PhnK	924.413	-1.42332	0.757305	-1.87945	0.0601827	0.180475
gene-INS80_RS04765	alpha-D-ribose 1-methylphosphonate 5-phosphate C-P-lyase PhnJ	453.228	-1.23014	0.69751	-1.76362	0.0777968	0.20292
gene-INS80_RS04770	carbon-phosphorus lyase complex subunit PhnI	1658.51	-1.13258	0.755549	-1.49901	0.133871	0.26239
gene-INS80_RS04775	phosphonate C-P lyase system protein PhnH	971.251	-1.2276	0.770239	-1.5938	0.110982	0.240838
gene-INS80_RS04780	phosphonate C-P lyase system protein PhnG	792.075	-1.14771	0.771139	-1.48833	0.136663	0.264673
gene-INS80_RS04785	phosphonate metabolism transcriptional regulator PhnF	854.248	-1.27881	0.806894	-1.58485	NA	NA
gene-INS80_RS04790	substrate-binding domain-containing protein	1146.32	-0.112344	0.363474	-0.309085	0.757257	0.82117
gene-INS80_RS04795	ATP-binding cassette domain-containing protein	829.525	-0.689501	0.627256	-1.09923	0.271666	0.393098
gene-INS80_RS04800	ABC transporter permease	622.908	-1.14901	0.6273	-1.83168	0.0669995	0.190048
gene-INS80_RS04805	quinolinate synthase NadA	3416.19	0.69107	0.559172	1.23588	0.216503	0.336739
gene-INS80_RS04810	L-aspartate oxidase	4554.61	-0.42044	0.318177	-1.3214	0.186368	0.310836
gene-INS80_RS04815	carboxylating nicotinate-nucleotide diphosphorylase	1874.93	-0.528821	0.308397	-1.71474	0.0863927	0.21503
gene-INS80_RS04820	CocE/NonD family hydrolase	3216.96	-0.51834	0.398912	-1.29938	0.193812	0.318282
gene-INS80_RS04825	CoA transferase	1082.95	-0.500074	0.390437	-1.28081	0.200262	0.323799
gene-INS80_RS04830	TonB family protein	2573.71	-0.463715	0.499453	-0.928446	0.353176	0.468138
gene-INS80_RS04835	biopolymer transporter ExbD	684.132	-0.356555	0.466991	-0.763515	0.445156	0.553365
gene-INS80_RS04840	biopolymer transporter ExbD	401.232	0.587783	0.45077	1.30395	0.192249	0.317096
gene-INS80_RS04845	MotA/TolQ/ExbB proton channel family protein	2165.42	-0.210189	0.449805	-0.46729	0.640292	0.726913
gene-INS80_RS04850	hypothetical protein	3033.1	-0.499183	0.558416	-0.893926	0.371361	0.485336
gene-INS80_RS04855	TonB-dependent receptor	16041.4	-0.4942	0.585361	-0.844265	0.398521	0.510974
gene-INS80_RS04860	hypothetical protein	23.7741	-1.20176	0.78711	-1.5268	0.126811	0.255681
gene-INS80_RS04865	hemin-degrading factor	14658.7	1.11025	0.460119	2.41296	0.0158234	0.0837472
gene-INS80_RS04870	ABC transporter substrate-binding protein	8877.39	0.852666	0.457426	1.86405	0.0623145	0.184566
gene-INS80_RS04875	iron ABC transporter permease	6501.6	0.275193	0.405683	0.678345	0.497553	0.599688
gene-INS80_RS04880	heme ABC transporter ATP-binding protein	2973.11	0.19932	0.395316	0.504204	0.614118	0.703413
gene-INS80_RS04885	polyamine aminopropyltransferase	2388.45	-0.968422	0.583774	-1.6589	0.0971365	0.227567
gene-INS80_RS04890	DUF350 domain-containing protein	49.6791	1.25096	0.444982	2.81126	0.00493473	0.0377553
gene-INS80_RS04895	hypothetical protein	18.0109	-0.308964	0.480526	-0.64297	0.520244	0.618127
gene-INS80_RS04900	DUF4178 domain-containing protein	671.486	-0.802194	0.508861	-1.57645	0.114922	0.244267
gene-INS80_RS04905	DUF4178 domain-containing protein	445.507	-1.12665	0.630113	-1.78802	0.0737734	0.198183
gene-INS80_RS04910	urea ABC transporter ATP-binding subunit UrtE	299.296	-1.55359	0.768264	-2.02221	0.0431543	0.154312
gene-INS80_RS04915	urea ABC transporter ATP-binding protein UrtD	320.497	-1.47999	0.851181	-1.73875	NA	NA
gene-INS80_RS04920	urea ABC transporter permease subunit UrtC	1419.72	-1.2989	0.852048	-1.52445	NA	NA
gene-INS80_RS04925	urea ABC transporter permease subunit UrtB	1959.63	-1.28919	0.840576	-1.53369	NA	NA
gene-INS80_RS04930	urea ABC transporter substrate-binding protein	142.007	-0.743803	0.291568	-2.55104	0.0107401	0.0642683
gene-INS80_RS04935	urease accessory protein UreD	1276.61	-0.978036	0.758675	-1.28914	0.197351	0.321244
gene-INS80_RS04940	urease subunit gamma	425.305	-1.27452	0.684052	-1.86319	0.0624359	0.184632
gene-INS80_RS04945	hypothetical protein	227.769	-1.24593	0.627846	-1.98445	0.0472051	0.161809
gene-INS80_RS04950	urease subunit beta	713.909	-0.642665	0.602138	-1.06731	0.285834	0.407117
gene-INS80_RS04955	urease subunit alpha	1809.46	-0.982929	0.582147	-1.68845	0.091324	0.22095
gene-INS80_RS04960	DUF1127 domain-containing protein	669.821	0.569881	0.244748	2.32844	0.0198889	0.0980239
gene-INS80_RS04965	urease accessory protein UreE	607.52	-0.368851	0.295625	-1.2477	0.212142	0.334189
gene-INS80_RS04970	urease accessory protein UreF	794.183	-1.10006	0.560491	-1.96267	0.0496844	0.165947
gene-INS80_RS04975	urease accessory protein UreG	694.466	-0.984078	0.504417	-1.95092	0.0510662	0.16843
gene-INS80_RS04980	glucose-6-phosphate isomerase	1782.55	-1.03406	0.375401	-2.75455	0.0058773	0.0423575
gene-INS80_RS04985	glucose-6-phosphate dehydrogenase	2187.1	-1.02433	0.490535	-2.08818	0.0367815	0.142334
gene-INS80_RS04990	phosphogluconate dehydratase	3458.68	-0.843861	0.4747	-1.77767	0.0754578	0.200112
gene-INS80_RS04995	bifunctional 4-hydroxy-2-oxoglutarate aldolase/2-dehydro-3-deoxy-phosphogluconate aldolase	1180.74	-0.933187	0.628216	-1.48546	0.137423	0.264756
gene-INS80_RS05000	gamma-glutamyltransferase family protein	3059.51	-1.15901	0.740739	-1.56466	0.117662	0.246028
gene-INS80_RS05005	sulfite exporter TauE/SafE family protein	681.379	-1.12872	0.559897	-2.01594	0.0438059	0.15437
gene-INS80_RS05010	FadR family transcriptional regulator	838.669	-0.871487	0.674616	-1.29183	0.196417	0.320425
gene-INS80_RS05015	hypothetical protein	943.06	0.345607	0.234668	1.47275	0.140818	0.267901
gene-INS80_RS05020	ABC transporter substrate-binding protein	1131.23	-1.25427	0.531044	-2.3619	0.0181815	0.0914226
gene-INS80_RS05025	iron ABC transporter permease	1260.79	-1.14457	0.696063	-1.64435	0.100104	0.230557
gene-INS80_RS05030	ABC transporter ATP-binding protein	610.128	-1.15687	0.635268	-1.82108	0.0685944	0.191923
gene-INS80_RS05035	phosphotransferase	1061.01	-0.816615	0.526909	-1.54982	0.121185	0.249466
gene-INS80_RS05040	DUF2798 domain-containing protein	65.1284	0.727443	0.470188	1.54713	0.121831	0.250244
gene-INS80_RS05045	TIM barrel protein	556.188	-0.634285	0.508424	-1.24755	0.212196	0.334189
gene-INS80_RS05050	DUF1285 domain-containing protein	793.541	1.52083	0.399544	3.80641	0.000140999	0.00328351
gene-INS80_RS05055	AAA family ATPase	4788.91	0.807655	0.251784	3.20773	0.00133785	0.015977
gene-INS80_RS05060	DUF58 domain-containing protein	2726.55	0.18225	0.256628	0.710174	0.477596	0.582364
gene-INS80_RS05065	DUF4159 domain-containing protein	7902.62	-0.0366259	0.25942	-0.141184	0.887725	0.920329
gene-INS80_RS05070	hypothetical protein	5240.78	0.285592	0.235993	1.21017	0.226213	0.345864
gene-INS80_RS05075	penicillin-binding protein 1C	2713.8	-0.741263	0.510644	-1.45162	0.146607	0.273132
gene-INS80_RS05080	alpha-2-macroglobulin family protein	10548	-0.0391129	0.284406	-0.137525	0.890616	0.9223
gene-INS80_RS05085	response regulator	662.671	-0.676049	0.327006	-2.06739	0.0386975	0.146234
gene-INS80_RS05090	peroxide stress protein YaaA	954.159	0.983726	0.433508	2.26922	0.0232549	0.107677
gene-INS80_RS05095	DNA helicase RecQ	4472.85	-0.694067	0.451375	-1.53767	0.124129	0.253328
gene-INS80_RS05100	YggT family protein	521.044	1.74738	0.493824	3.53847	0.000402455	0.00669913
gene-INS80_RS05105	acyl-CoA thioesterase	678.398	-1.0026	0.626269	-1.60091	0.109398	0.239915
gene-INS80_RS05110	MFS transporter	2047.36	-0.0735091	0.220362	-0.333584	0.738694	0.807147
gene-INS80_RS05115	penicillin-insensitive murein endopeptidase	3133.86	0.321345	0.221035	1.45382	0.145997	0.272947
gene-INS80_RS05120	esterase-like activity of phytase family protein	1334.65	-0.420423	0.358683	-1.17213	0.241145	0.362011
gene-INS80_RS05125	queuosine precursor transporter	512.684	-1.09274	0.621861	-1.7572	0.0788833	0.204394
gene-INS80_RS05130	aminoacyl-tRNA hydrolase	665.492	-0.376236	0.410619	-0.916265	0.359528	0.47386
gene-INS80_RS05135	SDR family oxidoreductase	1570.29	0.219695	0.291994	0.752394	0.451814	0.560593
gene-INS80_RS05140	P1 family peptidase	2200.92	-0.69958	0.339315	-2.06174	0.0392322	0.147507
gene-INS80_RS05145	cytochrome C	5892.34	2.40342	0.542991	4.42625	9.58843e-06	0.000435689
gene-INS80_RS05150	isopentenyl-diphosphate Delta-isomerase	586.2	1.44387	0.534965	2.69899	0.00695501	0.0480786
gene-INS80_RS05155	flavin-dependent oxidoreductase	1036.8	0.00245012	0.258913	0.00946313	0.99245	0.994585
gene-INS80_RS05160	glycerol kinase GlpK	2632.5	-0.905244	0.335946	-2.69461	0.00704713	0.0482372
gene-INS80_RS05165	pantoate--beta-alanine ligase	1237.52	-0.00776717	0.224668	-0.0345719	0.972421	0.981642
gene-INS80_RS05170	3-methyl-2-oxobutanoate hydroxymethyltransferase	2217.36	0.266877	0.284372	0.938481	0.347997	0.463416
gene-INS80_RS05175	ABC transporter substrate-binding protein	7443.03	0.554333	0.337103	1.6444	0.100093	0.230557
gene-INS80_RS05180	acetoin utilization protein AcuC	1266.45	-0.819926	0.544844	-1.50488	0.132354	0.261037
gene-INS80_RS05185	ABC transporter permease	1528.72	-0.336129	0.366321	-0.917579	0.358839	0.473119
gene-INS80_RS05190	ABC transporter permease	1330.17	-0.667947	0.455449	-1.46657	0.142494	0.269645
gene-INS80_RS05195	ABC transporter ATP-binding protein	1869.01	-0.541282	0.355727	-1.52162	0.128103	0.256206
gene-INS80_RS05200	GNAT family N-acetyltransferase	316.457	0.0719221	0.294088	0.24456	0.806797	0.859382
gene-INS80_RS05205	aldehyde dehydrogenase family protein	4373.24	0.285568	0.214391	1.33199	0.182863	0.30704
gene-INS80_RS05210	nicotinate phosphoribosyltransferase	1177.26	-0.107388	0.214707	-0.500159	0.616963	0.706238
gene-INS80_RS05215	response regulator	416.079	0.0898577	0.33345	0.269479	0.787561	0.845664
gene-INS80_RS05220	bifunctional nicotinamidase/pyrazinamidase	298.106	1.35888	0.43826	3.10062	0.00193118	0.0205002
gene-INS80_RS05225	rhodanese-related sulfurtransferase	483.512	0.14399	0.444249	0.32412	0.745847	0.811898
gene-INS80_RS05230	PAS domain S-box protein	757.265	0.283883	0.510296	0.55631	0.577999	0.671329
gene-INS80_RS05235	DNA topoisomerase (ATP-hydrolyzing) subunit B	5244.55	0.388131	0.345251	1.1242	0.260928	0.382011
gene-INS80_RS05240	NAD(P)H-dependent oxidoreductase	49.6987	-0.343178	0.323777	-1.05992	0.28918	0.409846
gene-INS80_RS05245	TetR/AcrR family transcriptional regulator	385.566	-1.02674	0.436953	-2.34978	0.0187846	0.0937313
gene-INS80_RS05250	LysE family translocator	757.578	-1.06167	0.619255	-1.71442	0.0864507	0.21503
gene-INS80_RS05255	DNA replication/repair protein RecF	1881.42	-0.864762	0.518914	-1.66649	0.0956168	0.226641
gene-INS80_RS05260	DNA polymerase III subunit beta	4916.26	0.472614	0.296519	1.59388	0.110964	0.240838
gene-INS80_RS05265	chromosomal replication initiator protein DnaA	10153.5	0.431524	0.40986	1.05286	0.292406	0.412805
gene-INS80_RS05270	30S ribosomal protein S20	704.782	-0.343955	0.588119	-0.584838	0.558656	0.654165
gene-INS80_RS05275	enoyl-CoA hydratase	1336.38	0.669748	0.474184	1.41242	0.157826	0.282993
gene-INS80_RS05280	bifunctional DNA-formamidopyrimidine glycosylase/DNA-(apurinic or apyrimidinic site) lyase	940.075	-0.846244	0.538559	-1.57131	0.11611	0.245178
gene-INS80_RS05285	bifunctional demethylmenaquinone methyltransferase/2-methoxy-6-polyprenyl-1%2C4-benzoquinol methylase UbiE	674.527	0.199024	0.370342	0.537407	0.590987	0.682161
gene-INS80_RS05290	2-polyprenylphenol 6-hydroxylase	3118.36	-0.553218	0.423145	-1.3074	0.191078	0.3157
gene-INS80_RS05295	acetyl-CoA C-acyltransferase family protein	4540.52	0.201132	0.246191	0.816977	0.413941	0.524429
gene-INS80_RS05300	helix-turn-helix domain-containing protein	772.884	0.637358	0.426482	1.49445	0.135057	0.26402
gene-INS80_RS05305	glycine C-acetyltransferase	1817.21	-0.722326	0.329982	-2.18898	0.0285979	0.121086
gene-INS80_RS05310	L-threonine 3-dehydrogenase	706.169	-0.727895	0.425149	-1.71209	0.0868797	0.215809
gene-INS80_RS05315	serine/threonine protein phosphatase	715.634	0.592963	0.372272	1.59282	0.111201	0.240891
gene-INS80_RS05320	hypothetical protein	175.693	1.12191	0.563632	1.99051	0.046535	0.160694
gene-INS80_RS05325	phosphoglycerate dehydrogenase	1845.61	-0.764186	0.293175	-2.60659	0.0091449	0.0573635
gene-INS80_RS05330	phosphoserine transaminase	2172.84	-0.693956	0.274888	-2.5245	0.0115862	0.0677711
gene-INS80_RS05335	AI-2E family transporter	378.306	0.891169	0.439875	2.02596	0.0427688	0.153456
gene-INS80_RS05340	phosphoserine phosphatase SerB	973.624	-0.937272	0.457115	-2.05041	0.0403245	0.149634
gene-INS80_RS05345	TSUP family transporter	604.358	-1.05193	0.581003	-1.81054	0.0702118	0.19377
gene-INS80_RS05350	asparaginase	1753.7	-0.184201	0.240571	-0.765682	0.443866	0.55257
gene-INS80_RS05355	hypothetical protein	4957.19	1.10716	0.367012	3.01669	0.00255551	0.0245594
gene-INS80_RS05360	23S rRNA (adenine(2503)-C(2))-methyltransferase RlmN	756.24	0.241276	0.507735	0.475201	0.634644	0.721648
gene-INS80_RS05365	hypothetical protein	42.1882	-0.285925	0.489764	-0.583801	0.559354	0.654777
gene-INS80_RS05370	LOG family protein	590.625	0.782727	0.35233	2.22158	0.026312	0.115931
gene-INS80_RS05375	threonine/serine dehydratase	2989.64	-0.24608	0.24234	-1.01543	0.309899	0.428296
gene-INS80_RS05380	GntR family transcriptional regulator	1259.3	-0.917436	0.590092	-1.55473	0.120009	0.248006
gene-INS80_RS05385	2%2C3%2C4%2C5-tetrahydropyridine-2%2C6-dicarboxylate N-succinyltransferase	2140.76	0.215075	0.356941	0.60255	0.546808	0.642918
gene-INS80_RS05390	urocanate hydratase	9203.7	1.52844	0.341326	4.47794	7.53674e-06	0.00034669
gene-INS80_RS05395	N-formylglutamate deformylase	1662.79	0.996915	0.283037	3.52221	0.000427965	0.00702466
gene-INS80_RS05400	histidine ammonia-lyase	5278.04	0.653389	0.243171	2.68696	0.00721062	0.0489376
gene-INS80_RS05405	imidazolonepropionase	2574.31	0.490164	0.266783	1.83731	0.0661634	0.189558
gene-INS80_RS05410	formimidoylglutamate deiminase	2181.93	0.549906	0.258531	2.12704	0.0334171	0.13374
gene-INS80_RS05415	UTRA domain-containing protein	968.021	0.295362	0.207436	1.42387	0.154484	0.280733
gene-INS80_RS05420	choice-of-anchor L domain-containing protein	599.707	-0.890424	0.581988	-1.52997	0.126024	0.25492
gene-INS80_RS05425	hypothetical protein	259.241	1.04187	0.604861	1.7225	0.0849798	0.213107
gene-INS80_RS05430	transporter substrate-binding domain-containing protein	413.802	0.00499803	0.476904	0.0104802	0.991638	0.994585
gene-INS80_RS05435	Hint domain-containing protein	1016.18	-1.03365	0.556763	-1.85653	0.063378	0.185722
gene-INS80_RS05440	succinyl-diaminopimelate desuccinylase	1681.79	-0.271873	0.232987	-1.1669	0.243251	0.364436
gene-INS80_RS05445	GNAT family N-acetyltransferase	556.168	-0.784939	0.385419	-2.03658	0.0416917	0.151702
gene-INS80_RS05450	TIGR04282 family arsenosugar biosynthesis glycosyltransferase	790.098	-0.871517	0.650108	-1.34057	0.180059	0.304353
gene-INS80_RS05455	ribonuclease R	5018.08	-0.493066	0.374985	-1.3149	0.188545	0.313065
gene-INS80_RS05460	lytic murein transglycosylase	5045.98	1.038	0.258256	4.01929	5.83749e-05	0.00172623
gene-INS80_RS05465	ABC transporter permease	1037.28	-0.414309	0.213766	-1.93814	0.0526062	0.170148
gene-INS80_RS05470	hypothetical protein	177.255	0.0557743	0.497257	0.112164	0.910694	0.937521
gene-INS80_RS05475	ABC transporter permease	3015.69	0.95287	0.457151	2.08437	0.0371269	0.142605
gene-INS80_RS05480	extracellular solute-binding protein	56650.9	1.12026	0.471625	2.37533	0.0175335	0.0893705
gene-INS80_RS05485	ABC transporter ATP-binding protein	7538.18	0.660149	0.359602	1.83577	0.0663911	0.189558
gene-INS80_RS05490	aspartate aminotransferase family protein	5321.36	1.49586	0.425902	3.51223	0.000444364	0.00725288
gene-INS80_RS05495	GntR family transcriptional regulator	406.225	0.834733	0.382921	2.17991	0.0292641	0.1224
gene-INS80_RS05500	polyamine ABC transporter substrate-binding protein	17428.9	1.57646	0.400113	3.94004	8.14674e-05	0.00218379
gene-INS80_RS05505	ABC transporter ATP-binding protein	1688.58	0.706972	0.364671	1.93866	0.0525431	0.170148
gene-INS80_RS05510	ABC transporter permease subunit	943.863	1.15422	0.38754	2.97833	0.00289819	0.0265977
gene-INS80_RS05515	ABC transporter permease subunit	327.71	0.651606	0.357569	1.82233	0.0684055	0.191812
gene-INS80_RS05520	FAD-binding oxidoreductase	1710.3	-0.0743074	0.291026	-0.255329	0.798469	0.852764
gene-INS80_RS05525	aminoglycoside phosphotransferase family protein	977.788	-0.636457	0.359356	-1.7711	0.0765434	0.201605
gene-INS80_RS05530	flagellar hook assembly protein FlgD	173.461	0.629457	0.418413	1.50439	0.13248	0.261037
gene-INS80_RS05535	flagellar hook-length control protein FliK	978.41	-1.00169	0.70723	-1.41636	0.156671	0.282554
gene-INS80_RS05540	rod-binding protein	61.6586	-0.668958	0.475091	-1.40806	0.159112	0.284402
gene-INS80_RS05545	flagellar biosynthesis protein FlgN	52.6509	1.15703	0.463712	2.49515	0.0125902	0.0715109
gene-INS80_RS05550	flagellin	638.929	0.254036	0.464364	0.547061	0.584337	0.676371
gene-INS80_RS05555	flagellar biosynthesis regulator FlaF	82.1206	0.685997	0.565346	1.21341	0.224972	0.344816
gene-INS80_RS05560	flagellar biosynthesis repressor FlbT	64.6788	0.458248	0.555492	0.824941	0.409405	0.521163
gene-INS80_RS05565	hypothetical protein	23.1593	-0.0640323	0.447394	-0.143123	0.886193	0.919765
gene-INS80_RS05570	IS21 family transposase	268.269	-1.16545	0.474516	-2.45609	0.0140458	0.076963
gene-INS80_RS05575	ATP-binding protein	86.7629	-0.54133	0.337859	-1.60223	0.109104	0.239698
gene-INS80_RS05580	chemotaxis protein MotB	228.53	-0.210371	0.311124	-0.676163	0.498937	0.600659
gene-INS80_RS05585	long-chain-fatty-acid--CoA ligase	3245.1	1.06349	0.323734	3.28507	0.00101956	0.0133763
gene-INS80_RS05590	choline dehydrogenase	1890.6	0.203617	0.229221	0.888299	0.37438	0.488424
gene-INS80_RS05595	isocitrate lyase/PEP mutase family protein	1736.52	-0.442906	0.489154	-0.905453	0.365225	0.479672
gene-INS80_RS05600	TRAP transporter large permease	1761.51	-0.706721	0.46624	-1.51579	0.129573	0.258453
gene-INS80_RS05605	TRAP transporter small permease	231.092	-0.585432	0.368599	-1.58826	0.112227	0.241903
gene-INS80_RS05610	TRAP transporter substrate-binding protein DctP	5098.9	1.21005	0.328816	3.68002	0.00023322	0.00474851
gene-INS80_RS05615	aspartate aminotransferase family protein	845.497	-0.154916	0.257876	-0.600739	0.548014	0.643929
gene-INS80_RS05620	NAD-dependent succinate-semialdehyde dehydrogenase	1607.74	-0.93112	0.549719	-1.69381	0.0903009	0.220341
gene-INS80_RS05625	Lrp/AsnC family transcriptional regulator	261.949	-0.819787	0.405212	-2.0231	0.0430624	0.154131
gene-INS80_RS05630	M24 family metallopeptidase	1341.95	-0.919459	0.560226	-1.64123	0.10075	0.231232
gene-INS80_RS05635	acetylornithine deacetylase	1236.66	-1.1296	0.651574	-1.73365	0.0829809	0.210376
gene-INS80_RS05640	GntR family transcriptional regulator	512.753	-0.712222	0.351327	-2.02723	0.0426389	0.153405
gene-INS80_RS05645	ribonuclease D	1426.73	1.94054	0.447436	4.33702	1.44427e-05	0.000591358
gene-INS80_RS05650	KpsF/GutQ family sugar-phosphate isomerase	2249.76	0.204136	0.234248	0.871453	0.383507	0.497025
gene-INS80_RS05655	hypothetical protein	516.81	0.665721	0.442024	1.50608	0.132048	0.261013
gene-INS80_RS05660	lipopolysaccharide transport periplasmic protein LptA	771.191	0.936795	0.486764	1.92454	0.0542874	0.173025
gene-INS80_RS05665	LPS export ABC transporter ATP-binding protein	403.05	0.595027	0.50705	1.17351	0.240592	0.361789
gene-INS80_RS05670	ribosome-associated translation inhibitor RaiA	25618.8	2.3066	0.338614	6.81187	9.63379e-12	5.12793e-09
gene-INS80_RS05675	PTS sugar transporter subunit IIA	1362.31	1.22575	0.418576	2.92838	0.00340738	0.029394
gene-INS80_RS05680	nodulation protein NodH	766.919	-0.6194	0.27254	-2.27269	0.0230449	0.107261
gene-INS80_RS05685	glycosyl transferase	1473.8	-0.646152	0.396361	-1.63021	0.103057	0.233855
gene-INS80_RS05690	glycosyltransferase family 2 protein	767.047	0.342183	0.470555	0.727189	0.46711	0.574028
gene-INS80_RS05695	glycosyltransferase family 2 protein	544.278	0.186055	0.359407	0.517672	0.604687	0.695175
gene-INS80_RS05700	UDP-glucose 4-epimerase GalE	1203.27	0.390312	0.428058	0.911821	0.361863	0.475927
gene-INS80_RS05705	UTP--glucose-1-phosphate uridylyltransferase GalU	2303.51	0.937598	0.404798	2.31621	0.0205466	0.100468
gene-INS80_RS05710	3-deoxy-manno-octulosonate cytidylyltransferase	1900.1	0.426313	0.225726	1.88863	0.0589416	0.178987
gene-INS80_RS05715	3'(2')%2C5'-bisphosphate nucleotidase CysQ	1306.44	0.835095	0.419941	1.9886	0.0467452	0.161122
gene-INS80_RS05720	ABC transporter permease	350.574	0.584758	0.401548	1.45626	0.145321	0.272947
gene-INS80_RS05725	alpha-ketoglutarate-dependent dioxygenase AlkB	125.634	-1.14188	0.501558	-2.27666	0.0228068	0.107025
gene-INS80_RS05730	molecular chaperone DnaK	12522.3	1.3934	0.582845	2.39069	0.0168168	0.087148
gene-INS80_RS05735	molecular chaperone DnaJ	3650.7	-0.0024473	0.246926	-0.0099111	0.992092	0.994585
gene-INS80_RS05740	DNA repair protein RadC	493.042	-1.2612	0.57491	-2.19374	0.0282544	0.120453
gene-INS80_RS05745	substrate-binding domain-containing protein	1215.95	-0.0728051	0.231961	-0.313868	0.753621	0.81818
gene-INS80_RS05750	hypothetical protein	349.678	-1.02488	0.606889	-1.68875	0.0912679	0.22095
gene-INS80_RS05755	preprotein translocase subunit SecA	5588.43	0.654573	0.340545	1.92213	0.0545891	0.173401
gene-INS80_RS05760	peptidylprolyl isomerase	1574.57	0.0429691	0.211644	0.203025	0.839115	0.884704
gene-INS80_RS05765	bifunctional glutamate N-acetyltransferase/amino-acid acetyltransferase ArgJ	1681.76	0.243706	0.249285	0.977619	0.328263	0.444121
gene-INS80_RS05770	8-oxo-dGTP diphosphatase MutT	258.497	0.534351	0.4265	1.25287	0.210251	0.332794
gene-INS80_RS05775	translation initiation factor IF-2	9684.65	-0.2541	0.359661	-0.706497	0.479879	0.584132
gene-INS80_RS05780	RNA-binding protein	812.383	0.143814	0.530185	0.271252	0.786198	0.844686
gene-INS80_RS05785	transcription termination/antitermination protein NusA	4450.91	0.178318	0.403949	0.441438	0.658896	0.740176
gene-INS80_RS05790	ribosome maturation factor RimP	618.124	0.789016	0.598671	1.31795	0.187522	0.31234
gene-INS80_RS05795	peptide ABC transporter substrate-binding protein	2777.34	-0.162574	0.259348	-0.626857	0.530753	0.627606
gene-INS80_RS05800	prolyl aminopeptidase	927.082	-0.468156	0.376771	-1.24255	0.214035	0.334958
gene-INS80_RS05805	bifunctional 2-polyprenyl-6-hydroxyphenol methylase/3-demethylubiquinol 3-O-methyltransferase UbiG	2385.85	0.873616	0.281011	3.10884	0.00187826	0.0201683
gene-INS80_RS05810	MarR family transcriptional regulator	710.031	-0.452856	0.349389	-1.29614	0.194928	0.318934
gene-INS80_RS05815	carbon-nitrogen hydrolase family protein	1263.29	-0.286001	0.229374	-1.24687	0.212443	0.334189
gene-INS80_RS05820	glutaredoxin 3	80.1291	1.15949	0.532742	2.17646	0.0295209	0.122749
gene-INS80_RS05825	FAD-binding oxidoreductase	1065.55	-0.957088	0.513948	-1.86223	0.0625709	0.184728
gene-INS80_RS05830	zinc ABC transporter substrate-binding protein	446.133	-1.2624	0.542488	-2.32706	0.0199618	0.0982533
gene-INS80_RS05835	transcriptional repressor	332.532	-0.456309	0.346443	-1.31713	0.187796	0.312518
gene-INS80_RS05840	zinc ABC transporter ATP-binding protein ZnuC	902.488	-1.05849	0.594231	-1.78128	0.0748662	0.199888
gene-INS80_RS05845	metal ABC transporter permease	949.157	-1.07041	0.624535	-1.71393	0.0865414	0.215112
gene-INS80_RS05850	MurR/RpiR family transcriptional regulator	1156.05	-0.883054	0.537711	-1.64225	0.100539	0.230954
gene-INS80_RS05855	dimethylarginine dimethylaminohydrolase	795.215	-0.893967	0.455524	-1.9625	0.0497038	0.165947
gene-INS80_RS05860	5-guanidino-2-oxopentanoate decarboxylase	2626.65	-0.834212	0.514469	-1.6215	0.10491	0.235795
gene-INS80_RS05865	pyridoxal phosphate-dependent aminotransferase	2025.66	-0.686439	0.419605	-1.63592	0.101857	0.232264
gene-INS80_RS05870	TetR family transcriptional regulator C-terminal domain-containing protein	1054.73	-0.994103	0.568952	-1.74725	0.0805932	0.206954
gene-INS80_RS05875	CDP-glucose 4%2C6-dehydratase	1438.41	-1.31098	0.740601	-1.77016	0.0767009	0.201656
gene-INS80_RS05880	methyltransferase domain-containing protein	238.86	-0.123797	0.267247	-0.463232	0.643198	0.728215
gene-INS80_RS05885	glucose-1-phosphate cytidylyltransferase	124.718	0.381517	0.309577	1.23238	0.217806	0.337862
gene-INS80_RS05890	dTDP-4-dehydrorhamnose 3%2C5-epimerase family protein	89.3464	-0.324792	0.304813	-1.06555	0.286629	0.407631
gene-INS80_RS05895	methyltransferase domain-containing protein	145.023	-0.20987	0.325423	-0.644916	0.518982	0.617212
gene-INS80_RS05900	glycosyltransferase family 2 protein	133.894	0.11788	0.461805	0.25526	0.798522	0.852764
gene-INS80_RS05905	NAD(P)-dependent oxidoreductase	810.84	-1.34402	0.732009	-1.83607	0.0663476	0.189558
gene-INS80_RS05910	cephalosporin hydroxylase family protein	179.187	0.802896	0.374003	2.14676	0.0318123	0.129261
gene-INS80_RS05915	molybdenum ABC transporter ATP-binding protein	675.261	-0.985716	0.500266	-1.97038	0.0487944	0.164818
gene-INS80_RS05920	molybdate ABC transporter permease subunit	160.263	0.0636834	0.432251	0.14733	0.882872	0.917671
gene-INS80_RS05925	molybdate ABC transporter substrate-binding protein	403.453	0.566872	0.443938	1.27692	0.201631	0.324526
gene-INS80_RS05930	chemotaxis protein CheD	617.107	-0.611836	0.476577	-1.28381	0.199207	0.322856
gene-INS80_RS05935	chemotaxis protein CheB	272.162	0.470898	0.446768	1.05401	0.291878	0.412414
gene-INS80_RS05940	methyl-accepting chemotaxis protein	1689.44	-1.15912	0.686738	-1.68786	0.0914381	0.22095
gene-INS80_RS05945	anti-sigma factor antagonist	94.0616	1.14454	0.386233	2.96334	0.00304317	0.0274446
gene-INS80_RS05950	response regulator	86.4553	1.23889	0.512476	2.41747	0.0156289	0.0829703
gene-INS80_RS05955	chemotaxis protein CheA	1244.77	-0.608755	0.400985	-1.51815	0.128977	0.257402
gene-INS80_RS05960	purine-binding chemotaxis protein CheW	72.8485	0.543036	0.419092	1.29574	0.195064	0.318934
gene-INS80_RS05965	protein-glutamate O-methyltransferase	222.369	0.794889	0.411042	1.93384	0.0531332	0.170815
gene-INS80_RS05970	response regulator	294.645	0.787336	0.374679	2.10136	0.0356095	0.139369
gene-INS80_RS05975	hypothetical protein	220.756	0.534123	0.477296	1.11906	0.263115	0.385061
gene-INS80_RS05980	nucleotide sugar dehydrogenase	853.514	-0.0558351	0.476358	-0.117213	0.906692	0.935049
gene-INS80_RS05985	TetR/AcrR family transcriptional regulator	475.493	-0.580338	0.399017	-1.45442	0.14583	0.272947
gene-INS80_RS05990	efflux RND transporter periplasmic adaptor subunit	883.638	-0.998195	0.646679	-1.54357	0.122692	0.251499
gene-INS80_RS05995	efflux RND transporter permease subunit	2670.74	-1.13013	0.69593	-1.62392	0.104394	0.23574
gene-INS80_RS06000	hypothetical protein	161.864	-1.12957	0.55546	-2.03357	0.0419948	0.152063
gene-INS80_RS06005	Hint domain-containing protein	146.025	-1.8514	0.477879	-3.8742	0.000106977	0.00272804
gene-INS80_RS06010	GntR family transcriptional regulator	752.28	-1.05534	0.533588	-1.97783	0.0479483	0.163604
gene-INS80_RS06015	ABC transporter substrate-binding protein	1559.47	-0.486355	0.292056	-1.66528	0.0958571	0.22677
gene-INS80_RS06020	ABC transporter ATP-binding protein	705.049	-1.09584	0.435333	-2.51724	0.0118279	0.0686108
gene-INS80_RS06025	ABC transporter permease	390.288	-0.592889	0.247673	-2.39384	0.016673	0.0867649
gene-INS80_RS06030	aldo/keto reductase	899.747	0.864654	0.387537	2.23115	0.025671	0.114305
gene-INS80_RS06035	circularly permuted type 2 ATP-grasp protein	628.322	0.734893	0.417571	1.75992	0.0784206	0.203942
gene-INS80_RS06040	alpha-E domain-containing protein	320.75	-0.10238	0.36196	-0.282849	0.777293	0.838504
gene-INS80_RS06045	transglutaminase family protein	748.389	-0.857722	0.417169	-2.05605	0.0397773	0.148805
gene-INS80_RS06050	proteasome-type protease	628.237	-0.90444	0.438223	-2.06388	0.039029	0.147132
gene-INS80_RS06055	hypothetical protein	306.766	0.880014	0.454976	1.9342	0.0530885	0.170815
gene-INS80_RS06060	hypothetical protein	268.455	0.942247	0.478291	1.97003	0.048835	0.164818
gene-INS80_RS06065	pirin family protein	873.402	0.963761	0.370378	2.6021	0.00926552	0.057828
gene-INS80_RS06070	ComF family protein	1048.48	-1.10335	0.723661	-1.52467	0.127341	0.256045
gene-INS80_RS06075	SAM-dependent methyltransferase	1212.01	-0.533408	0.352089	-1.51498	0.129777	0.258463
gene-INS80_RS06080	ferrochelatase	1795.03	0.807413	0.378947	2.13067	0.0331162	0.132965
gene-INS80_RS06085	hypothetical protein	94.2006	-0.169911	0.350549	-0.4847	0.627889	0.715759
gene-INS80_RS06090	aminotransferase class III-fold pyridoxal phosphate-dependent enzyme	4321.52	-0.72862	0.361515	-2.01546	0.043856	0.15437
gene-INS80_RS06095	hypothetical protein	642.08	1.55713	0.494065	3.15167	0.00162341	0.0182744
gene-INS80_RS06100	L%2CD-transpeptidase	648.413	1.19987	0.479989	2.49978	0.0124271	0.071046
gene-INS80_RS06105	CAP domain-containing protein	882.671	0.448993	0.311702	1.44046	0.149738	0.275791
gene-INS80_RS06110	L%2CD-transpeptidase family protein	973.493	0.936238	0.340181	2.75218	0.00592004	0.0424219
gene-INS80_RS06115	ion transporter	363.802	0.846713	0.528461	1.60222	0.109106	0.239698
gene-INS80_RS06120	class I SAM-dependent RNA methyltransferase	3198.28	-0.582774	0.407681	-1.42948	0.152865	0.278837
gene-INS80_RS06125	ABC transporter ATP-binding protein	1647.7	-0.48135	0.331596	-1.45161	0.146609	0.273132
gene-INS80_RS06130	ABC transporter ATP-binding protein	1779.75	-1.1187	0.580657	-1.92661	0.0540289	0.172597
gene-INS80_RS06135	CCA tRNA nucleotidyltransferase	1587.54	-0.907355	0.599096	-1.51454	0.129889	0.258463
gene-INS80_RS06140	CoA pyrophosphatase	1006.28	-0.394383	0.282745	-1.39484	0.163065	0.287196
gene-INS80_RS06145	Hsp33 family molecular chaperone HslO	2201.01	0.355896	0.26374	1.34942	0.177203	0.301626
gene-INS80_RS06150	NUDIX hydrolase	445.664	-0.76688	0.464186	-1.6521	0.098515	0.229065
gene-INS80_RS06155	fused response regulator/phosphatase	758.546	0.563749	0.448161	1.25792	0.208422	0.330882
gene-INS80_RS06160	Hpt domain-containing protein	172.2	0.874375	0.455638	1.91901	0.0549827	0.17391
gene-INS80_RS06165	threonine ammonia-lyase IlvA	2135.95	-0.389281	0.319894	-1.21691	0.22364	0.344081
gene-INS80_RS06170	hypothetical protein	161.891	0.0809737	0.344286	0.235193	0.814059	0.865635
gene-INS80_RS06175	argininosuccinate synthase	3576.13	0.205102	0.34066	0.602073	0.547125	0.643088
gene-INS80_RS06180	DUF1810 domain-containing protein	423.352	-0.560577	0.268003	-2.09168	0.0364671	0.141391
gene-INS80_RS06185	SCP2 sterol-binding domain-containing protein	190.154	0.711344	0.560637	1.26881	0.204508	0.32774
gene-INS80_RS06190	HAD family hydrolase	909.086	0.430044	0.304296	1.41324	0.157584	0.282832
gene-INS80_RS06195	D-amino acid aminotransferase	1253.91	0.172704	0.239044	0.722481	0.469999	0.576627
gene-INS80_RS06200	peptide-methionine (S)-S-oxide reductase MsrA	1579.72	1.00974	0.354039	2.85205	0.00434382	0.034646
gene-INS80_RS06205	transporter substrate-binding domain-containing protein	349.014	-0.505279	0.416581	-1.21292	0.225161	0.344962
gene-INS80_RS06210	diguanylate cyclase	356.564	-0.520262	0.290337	-1.79193	0.0731448	0.197348
gene-INS80_RS06215	EAL domain-containing protein	82.0516	-2.27974	0.700998	-3.25213	0.00114544	0.0141321
gene-INS80_RS06220	ABC transporter ATP-binding protein	219.496	-0.813276	0.316653	-2.56836	0.0102182	0.0620083
gene-INS80_RS06225	energy-coupling factor transporter transmembrane protein EcfT	486.471	-1.43753	0.658751	-2.1822	0.0290947	0.122346
gene-INS80_RS06230	biotin transporter BioY	389.973	-0.33204	0.246434	-1.34737	0.177859	0.301877
gene-INS80_RS06235	response regulator	311.387	0.242427	0.305697	0.793031	0.427759	0.53785
gene-INS80_RS06240	CHASE3 domain-containing protein	1008.84	-1.15993	0.738441	-1.57079	0.116232	0.245178
gene-INS80_RS06245	adenosylhomocysteinase	3477.28	-0.0223315	0.244156	-0.0914637	0.927124	0.948768
gene-INS80_RS06250	molybdopterin oxidoreductase family protein	2062.21	-0.703102	0.382104	-1.84008	0.0657565	0.18905
gene-INS80_RS06255	hypothetical protein	134.548	-0.427874	0.30218	-1.41595	0.156789	0.28263
gene-INS80_RS06260	DEAD/DEAH box helicase	4019.19	-1.02965	0.479246	-2.14848	0.0316759	0.128848
gene-INS80_RS06265	hypothetical protein	1305.16	0.454465	0.456293	0.995993	0.319253	0.436368
gene-INS80_RS06270	IS3 family transposase	295.938	-1.30041	0.582709	-2.23167	0.025637	0.114305
gene-INS80_RS06305	RidA family protein	1081.57	0.692354	0.492877	1.40472	0.160105	0.285248
gene-INS80_RS06310	FAD-binding oxidoreductase	1934.59	-0.923535	0.613521	-1.5053	0.132246	0.261037
gene-INS80_RS06315	histone deacetylase family protein	1831.14	-0.574174	0.478625	-1.19963	0.230282	0.350074
gene-INS80_RS06320	GNAT family N-acetyltransferase	596.697	-1.16335	0.652801	-1.78209	0.0747344	0.199756
gene-INS80_RS06325	3-keto-5-aminohexanoate cleavage protein	1072.37	-0.767214	0.518602	-1.47939	0.139037	0.266137
gene-INS80_RS06330	aspartate aminotransferase family protein	898.958	-0.596663	0.4697	-1.27031	0.203975	0.327287
gene-INS80_RS06335	ABC transporter ATP-binding protein	1581.37	-0.826686	0.511945	-1.61479	0.106355	0.237354
gene-INS80_RS06340	extracellular solute-binding protein	2748.76	1.22845	0.400327	3.06861	0.00215058	0.021834
gene-INS80_RS06345	ABC transporter permease	557.517	-0.874925	0.555666	-1.57455	0.11536	0.244499
gene-INS80_RS06350	ABC transporter permease	623.592	-0.965982	0.533432	-1.81088	0.0701593	0.19377
gene-INS80_RS06355	LysR family transcriptional regulator	673.341	-1.08155	0.430813	-2.51048	0.0120565	0.0695398
gene-INS80_RS06360	hypothetical protein	501.657	0.981908	0.467188	2.10174	0.0355758	0.139369
gene-INS80_RS06365	MurR/RpiR family transcriptional regulator	535.236	-1.08363	0.537698	-2.01531	0.0438723	0.15437
gene-INS80_RS06370	N-formylglutamate amidohydrolase	1114.01	-0.906797	0.383371	-2.36532	0.0180143	0.0908272
gene-INS80_RS06375	TRAP transporter small permease subunit	107.079	0.0288844	0.494361	0.0584278	0.953408	0.968803
gene-INS80_RS06380	TRAP transporter large permease subunit	1226.22	-0.624784	0.30148	-2.07239	0.0382294	0.145555
gene-INS80_RS06385	TRAP transporter substrate-binding protein DctP	8288.35	0.854902	0.443885	1.92596	0.05411	0.172615
gene-INS80_RS06390	glutamine synthetase	1865.95	0.126853	0.258577	0.490582	0.623722	0.712443
gene-INS80_RS06395	aldehyde dehydrogenase family protein	3010.97	-0.100278	0.216168	-0.463892	0.642725	0.728174
gene-INS80_RS06400	iron-containing alcohol dehydrogenase	3164.19	-0.100567	0.215002	-0.467747	0.639965	0.726913
gene-INS80_RS06410	globin-coupled sensor protein	825.942	-0.735002	0.407761	-1.80253	0.071462	0.194764
gene-INS80_RS06415	adenylate/guanylate cyclase domain-containing protein	1825.18	0.409871	0.23823	1.72049	0.085344	0.213704
gene-INS80_RS06420	site-specific DNA-methyltransferase	9573.13	1.4014	0.393221	3.5639	0.000365389	0.00627392
gene-INS80_RS06425	ribonuclease HII	1046.11	0.755205	0.550012	1.37307	0.169731	0.293602
gene-INS80_RS06430	hypothetical protein	5622.36	0.987839	0.415079	2.37988	0.0173181	0.0888803
gene-INS80_RS06435	hypothetical protein	956.242	0.5874	0.379765	1.54675	0.121924	0.250297
gene-INS80_RS06440	hypothetical protein	2171.64	0.356373	0.286444	1.24413	0.213453	0.334875
gene-INS80_RS06445	DUF427 domain-containing protein	2754.75	-0.219647	0.203371	-1.08003	0.280128	0.401754
gene-INS80_RS06450	AEC family transporter	1307.79	-1.03599	0.564697	-1.83459	0.0665663	0.189703
gene-INS80_RS06455	chorismate synthase	2427.25	-0.8455	0.404178	-2.0919	0.0364477	0.141391
gene-INS80_RS06460	thiamine ABC transporter substrate binding subunit	3638.58	0.174938	0.319711	0.547177	0.584257	0.676371
gene-INS80_RS06465	thiamine/thiamine pyrophosphate ABC transporter permease ThiP	3526.31	-0.894798	0.602347	-1.48552	0.137406	0.264756
gene-INS80_RS06470	ATP-binding cassette domain-containing protein	1694.38	-0.798812	0.441614	-1.80884	0.0704751	0.19377
gene-INS80_RS06475	6%2C7-dimethyl-8-ribityllumazine synthase	1531.65	0.18635	0.307356	0.606298	0.544317	0.640798
gene-INS80_RS06480	glutathione S-transferase	1046.57	1.38274	0.408857	3.38197	0.000719682	0.010434
gene-INS80_RS06485	ubiquinol-cytochrome c reductase iron-sulfur subunit	2522.33	0.355288	0.40877	0.869164	0.384757	0.497955
gene-INS80_RS06490	cytochrome b N-terminal domain-containing protein	4806.43	0.95372	0.612801	1.55633	0.11963	0.247633
gene-INS80_RS06495	cytochrome c1	4168.47	0.546057	0.465337	1.17346	0.24061	0.361789
gene-INS80_RS06500	tRNA (N(6)-L-threonylcarbamoyladenosine(37)-C(2))-methylthiotransferase MtaB	830.468	-0.725097	0.279438	-2.59485	0.00946335	0.0587482
gene-INS80_RS06505	diaminopimelate epimerase	933.224	-0.639729	0.301045	-2.12503	0.0335843	0.133977
gene-INS80_RS06515	hypothetical protein	3553.99	0.892237	0.690245	1.29264	0.196136	0.320107
gene-INS80_RS06520	cation-transporting P-type ATPase	7080.04	-0.344025	0.237496	-1.44855	0.147463	0.274175
gene-INS80_RS06525	sulfite exporter TauE/SafE family protein	1130.67	-0.720878	0.422857	-1.70478	0.0882351	0.216658
gene-INS80_RS06530	acyl carrier protein	119.25	0.702138	0.465249	1.50917	0.131256	0.260139
gene-INS80_RS06535	2-oxo acid dehydrogenase subunit E2	2552.95	-0.523317	0.370061	-1.41414	0.157321	0.282765
gene-INS80_RS06540	pyruvate dehydrogenase (acetyl-transferring) E1 component subunit alpha	4627.71	-0.483389	0.339678	-1.42308	0.154713	0.280733
gene-INS80_RS06545	acetate--CoA ligase	3578.95	0.0254654	0.223533	0.113922	0.909299	0.937063
gene-INS80_RS06550	efflux RND transporter permease subunit	4688.88	-0.952759	0.519533	-1.83388	0.0666725	0.189703
gene-INS80_RS06555	efflux RND transporter periplasmic adaptor subunit	2065.53	-0.747535	0.492139	-1.51895	0.128775	0.257174
gene-INS80_RS06560	MFS transporter	4258.6	-0.957776	0.488147	-1.96207	0.0497548	0.165968
gene-INS80_RS06565	ACP S-malonyltransferase	2394.05	-0.947813	0.537565	-1.76316	0.0778734	0.20292
gene-INS80_RS06570	helix-turn-helix domain-containing protein	661.786	-1.0591	0.609361	-1.73805	0.0822017	0.209259
gene-INS80_RS06575	cation transporter	1339.54	-0.610717	0.361979	-1.68716	0.0915725	0.22095
gene-INS80_RS06580	malonyl-CoA synthase	2769.22	-1.14788	0.598768	-1.91707	0.0552291	0.174126
gene-INS80_RS06585	DMT family transporter	1157.33	-0.741082	0.477975	-1.55046	0.12103	0.249287
gene-INS80_RS06590	alkaline phosphatase	1796.13	-1.39336	0.748606	-1.86127	0.0627054	0.184728
gene-INS80_RS06595	MarR family transcriptional regulator	292.187	-0.410572	0.331842	-1.23725	0.215994	0.336273
gene-INS80_RS06600	organic hydroperoxide resistance protein	1489.76	0.167077	0.238937	0.699251	0.484395	0.588668
gene-INS80_RS06605	branched-chain amino acid aminotransferase	1461.53	-0.909595	0.357079	-2.54732	0.0108554	0.0648195
gene-INS80_RS06610	MarR family transcriptional regulator	895.821	-0.582326	0.337539	-1.72521	0.0844898	0.212259
gene-INS80_RS06615	response regulator	1101.48	-0.903878	0.46635	-1.9382	0.052599	0.170148
gene-INS80_RS06620	exodeoxyribonuclease VII small subunit	569.701	0.428406	0.438442	0.977111	0.328514	0.444299
gene-INS80_RS06625	polyprenyl synthetase family protein	1749.35	-0.769167	0.423269	-1.81721	0.0691855	0.192673
gene-INS80_RS06630	1-deoxy-D-xylulose-5-phosphate synthase	4193.18	-0.695389	0.348365	-1.99615	0.0459177	0.159579
gene-INS80_RS06635	SDR family oxidoreductase	1771.25	-0.630669	0.435533	-1.44804	0.147606	0.274299
gene-INS80_RS06640	hydantoinase/oxoprolinase family protein	4332.9	-1.09184	0.643179	-1.69756	0.0895902	0.219325
gene-INS80_RS06645	peptide-methionine (S)-S-oxide reductase MsrA	1888.93	1.66364	0.434683	3.82725	0.000129584	0.0030759
gene-INS80_RS06650	peptide-methionine (R)-S-oxide reductase MsrB	1042.91	1.22057	0.389618	3.13272	0.00173192	0.0190922
gene-INS80_RS06655	glutathione peroxidase	375.871	0.910477	0.337701	2.6961	0.00701569	0.0482372
gene-INS80_RS06660	DMT family transporter	377.647	0.392336	0.368321	1.0652	0.286785	0.407693
gene-INS80_RS06665	HU family DNA-binding protein	2921.7	1.72999	0.513349	3.37	0.000751695	0.0107311
gene-INS80_RS06670	AMP nucleosidase	1802.66	-0.231876	0.210344	-1.10237	0.270301	0.391883
gene-INS80_RS06675	adenine deaminase	4033.74	-0.49266	0.221932	-2.21987	0.0264276	0.115931
gene-INS80_RS06680	class II aldolase/adducin family protein	2020.6	-0.0566657	0.217785	-0.260191	0.794716	0.849722
gene-INS80_RS06685	hypothetical protein	1569.24	0.297692	0.283984	1.04827	0.294514	0.414354
gene-INS80_RS06690	helix-turn-helix domain-containing protein	1576.48	-0.963805	0.601989	-1.60103	0.109369	0.239915
gene-INS80_RS06695	acyl-CoA dehydrogenase family protein	1409.37	-0.988804	0.449572	-2.19943	0.0278471	0.119553
gene-INS80_RS06700	acetate--CoA ligase family protein	3089.7	-1.11108	0.667042	-1.66569	0.0957756	0.226722
gene-INS80_RS06705	crotonobetainyl-CoA hydratase	1533.32	-0.742551	0.363729	-2.0415	0.0412013	0.15095
gene-INS80_RS06710	tRNA epoxyqueuosine(34) reductase QueG	2189.26	-0.31345	0.314899	-0.995399	0.319542	0.436602
gene-INS80_RS06715	glutathione S-transferase family protein	1339.63	1.18258	0.44758	2.64216	0.00823787	0.0530978
gene-INS80_RS06720	monofunctional biosynthetic peptidoglycan transglycosylase	1207.79	-0.401764	0.257481	-1.56036	0.118674	0.246574
gene-INS80_RS06725	glutamate synthase large subunit	7683.19	-0.710881	0.308116	-2.30718	0.0210446	0.10161
gene-INS80_RS06730	NAD(P)-dependent oxidoreductase	1987.02	-0.60051	0.207863	-2.88897	0.00386501	0.0321967
gene-INS80_RS06735	undecaprenyl-diphosphate phosphatase	761.777	-0.760996	0.317118	-2.39972	0.0164075	0.0858629
gene-INS80_RS06740	complex I NDUFA9 subunit family protein	3108.35	0.395993	0.285167	1.38863	0.164944	0.2892
gene-INS80_RS06750	fumarylacetoacetate hydrolase family protein	1191.76	0.257553	0.472096	0.545552	0.585374	0.676601
gene-INS80_RS06755	TRAP transporter substrate-binding protein	19082.4	0.588754	0.396661	1.48427	0.137736	0.264776
gene-INS80_RS06760	TRAP transporter small permease	1079.19	0.225958	0.483521	0.467317	0.640273	0.726913
gene-INS80_RS06765	TRAP transporter large permease subunit	2687.85	-0.332558	0.2362	-1.40795	0.159146	0.284402
gene-INS80_RS06770	benzoate-CoA ligase family protein	1883.45	-0.0314827	0.264978	-0.118812	0.905424	0.934259
gene-INS80_RS06775	alpha/beta hydrolase	1645.4	0.754974	0.338454	2.23065	0.0257041	0.114305
gene-INS80_RS06780	DUF309 domain-containing protein	88.8699	0.968273	0.44806	2.16104	0.0306926	0.125948
gene-INS80_RS06785	2%2C3-epoxybenzoyl-CoA dihydrolase	5399.68	0.833718	0.364199	2.28918	0.0220686	0.104882
gene-INS80_RS06790	benzoyl-CoA 2%2C3-epoxidase subunit BoxB	3280.57	2.14805	0.510301	4.20938	2.56076e-05	0.000931229
gene-INS80_RS06795	hypothetical protein	251.984	2.48341	0.589342	4.21387	2.51035e-05	0.000931229
gene-INS80_RS06800	benzoyl-CoA 2%2C3-epoxidase subunit BoxA	1877.65	0.0750997	0.30853	0.243411	0.807687	0.85984
gene-INS80_RS06805	acyl-CoA thioesterase	297.018	0.783058	0.60136	1.30215	0.192867	0.317345
gene-INS80_RS06810	helix-turn-helix transcriptional regulator	1551.66	-0.85279	0.422519	-2.01835	0.0435549	0.15437
gene-INS80_RS06815	YcaQ family DNA glycosylase	1159.25	-1.0303	0.49744	-2.07121	0.0383389	0.145617
gene-INS80_RS06820	LacI family DNA-binding transcriptional regulator	1151.29	0.088771	0.273079	0.325075	0.745124	0.811556
gene-INS80_RS06830	tetratricopeptide repeat protein	5629.44	0.423815	0.257573	1.64541	0.0998844	0.230557
gene-INS80_RS06835	hypothetical protein	4458.9	0.201359	0.236927	0.849878	0.395393	0.508595
gene-INS80_RS06840	uroporphyrinogen-III synthase	178.333	0.519292	0.411197	1.26288	0.206633	0.329272
gene-INS80_RS06845	tRNA (adenosine(37)-N6)-threonylcarbamoyltransferase complex transferase subunit TsaD	2191.1	-1.13955	0.588605	-1.93601	0.0528659	0.170544
gene-INS80_RS06850	NAD(P)-dependent glycerol-3-phosphate dehydrogenase	1064.1	-1.0411	0.632891	-1.64499	0.0999724	0.230557
gene-INS80_RS06855	YciI family protein	511.946	1.17887	0.374577	3.1472	0.0016484	0.018389
gene-INS80_RS06860	EVE domain-containing protein	595.886	0.611833	0.420317	1.45565	0.14549	0.272947
gene-INS80_RS06865	transporter	105.325	-0.680164	0.327915	-2.0742	0.0380603	0.1453
gene-INS80_RS06870	adenosylhomocysteinase	3466.6	-0.0319969	0.2368	-0.135122	0.892516	0.923807
gene-INS80_RS06875	HD family hydrolase	281.713	-0.441886	0.36325	-1.21648	0.223802	0.344081
gene-INS80_RS06880	glycosyltransferase family 61 protein	1093.62	-0.227408	0.273441	-0.831652	0.405605	0.517811
gene-INS80_RS06885	ActR/PrrA/RegA family redox response regulator transcription factor	1505.01	0.944775	0.341968	2.76276	0.00573146	0.0417098
gene-INS80_RS06890	SCO family protein	705.167	0.929674	0.513804	1.80939	0.0703899	0.19377
gene-INS80_RS06895	ActS/PrrB/RegB family redox-sensitive histidine kinase	971.946	-0.321034	0.292256	-1.09847	0.271999	0.393274
gene-INS80_RS06900	PAS-domain containing protein	2827.15	1.61024	0.352007	4.57446	4.77457e-06	0.000268194
gene-INS80_RS06905	tRNA (adenosine(37)-N6)-threonylcarbamoyltransferase complex ATPase subunit type 1 TsaE	407.805	-0.298844	0.277961	-1.07513	0.282317	0.404332
gene-INS80_RS06910	phosphotransferase	670.547	0.754849	0.397671	1.89817	0.0576734	0.177371
gene-INS80_RS06915	nucleotidyltransferase family protein	1077.19	-0.281763	0.261409	-1.07786	0.281095	0.402986
gene-INS80_RS06920	double-strand break repair protein AddB	7069.19	-0.51216	0.354309	-1.44552	0.148312	0.274619
gene-INS80_RS06925	double-strand break repair helicase AddA	6530.82	-0.409423	0.35281	-1.16046	0.245861	0.367607
gene-INS80_RS06930	thioredoxin	3842.59	0.778225	0.469657	1.65701	0.0975184	0.228094
gene-INS80_RS06935	cupin domain-containing protein	638.98	-0.116243	0.325642	-0.356966	0.721117	0.792825
gene-INS80_RS06940	Lin0512 family protein	200.733	0.692488	0.442711	1.5642	0.117771	0.24611
gene-INS80_RS06945	Lin0512 family protein	375.979	-1.1246	0.510296	-2.20382	0.0275373	0.11883
gene-INS80_RS06950	DUF1127 domain-containing protein	278.597	0.225449	0.524209	0.430074	0.667142	0.747375
gene-INS80_RS06955	ATP-dependent protease subunit HslV	2096.05	0.19857	0.247269	0.803053	0.421944	0.53235
gene-INS80_RS06960	hypothetical protein	1634.73	-0.056994	0.208983	-0.27272	0.785068	0.843716
gene-INS80_RS06965	ATP-dependent protease ATPase subunit HslU	2469.58	0.363986	0.29184	1.24721	0.21232	0.334189
gene-INS80_RS06970	alpha/beta fold hydrolase	281.148	0.29747	0.417744	0.712087	0.476411	0.581726
gene-INS80_RS06975	Smr/MutS family protein	765.434	-0.691851	0.433512	-1.59592	0.110506	0.240838
gene-INS80_RS06980	MltA domain-containing protein	1073.61	-0.270744	0.266764	-1.01492	0.310144	0.428307
gene-INS80_RS06985	Tim44 domain-containing protein	1936.09	0.841528	0.382638	2.19928	0.0278579	0.119553
gene-INS80_RS06990	FxsA family protein	1062.43	1.4179	0.484204	2.92832	0.003408	0.029394
gene-INS80_RS06995	protein-export chaperone SecB	1965.58	0.623997	0.586262	1.06437	0.287163	0.407836
gene-INS80_RS07000	DNA polymerase III subunit epsilon	641.356	-0.342402	0.260691	-1.31344	0.189034	0.313352
gene-INS80_RS07005	dephospho-CoA kinase	186.465	0.0615692	0.389944	0.157892	0.874542	0.911735
gene-INS80_RS07010	shikimate dehydrogenase	1013.27	-0.306711	0.236049	-1.29935	0.193822	0.318282
gene-INS80_RS07015	septum formation protein Maf	245.682	0.169121	0.506881	0.333649	0.738644	0.807147
gene-INS80_RS07020	CopD family protein	358.836	0.656791	0.46525	1.41169	0.15804	0.283139
gene-INS80_RS07025	transcription termination factor Rho	907.398	0.386151	0.543801	0.710096	0.477645	0.582364
gene-INS80_RS07030	tRNA uridine-5-carboxymethylaminomethyl(34) synthesis GTPase MnmE	392.908	-0.207769	0.457496	-0.454145	0.649724	0.733598
gene-INS80_RS07035	tRNA uridine-5-carboxymethylaminomethyl(34) synthesis enzyme MnmG	767.937	-0.0109039	0.476579	-0.0228795	0.981746	0.988378
gene-INS80_RS07040	16S rRNA (guanine(527)-N(7))-methyltransferase RsmG	147.355	-0.372732	0.402326	-0.926442	0.354216	0.468768
gene-INS80_RS07045	ParA family protein	733.835	0.636589	0.423541	1.50302	0.132835	0.261528
gene-INS80_RS07050	ParB/RepB/Spo0J family partition protein	844.744	1.32074	0.458305	2.8818	0.00395416	0.0325956
gene-INS80_RS07055	YbaN family protein	70.63	1.04742	0.474543	2.20722	0.0272984	0.118272
gene-INS80_RS07060	coproporphyrinogen III oxidase	640.443	-0.969281	0.483878	-2.00315	0.0451609	0.157704
gene-INS80_RS07065	RdgB/HAM1 family non-canonical purine NTP pyrophosphatase	687.305	-0.235721	0.257485	-0.915475	0.359942	0.474179
gene-INS80_RS07070	ribonuclease PH	1056.24	-0.382428	0.236573	-1.61653	0.105979	0.23688
gene-INS80_RS07075	heat-inducible transcriptional repressor HrcA	1220.18	1.11617	0.414291	2.69417	0.00705642	0.0482372
gene-INS80_RS07080	nucleotide exchange factor GrpE	1214.23	-0.114841	0.228783	-0.501965	0.615692	0.704999
gene-INS80_RS07085	DNA mismatch repair protein MutS	4347.85	-0.834391	0.503797	-1.6562	0.0976803	0.228097
gene-INS80_RS07090	flagellin	110.831	-0.408932	0.273946	-1.49275	0.135504	0.264111
gene-INS80_RS07095	NADP-dependent malic enzyme	2425.86	-0.391796	0.223022	-1.75676	0.078958	0.204446
gene-INS80_RS07100	ribokinase	1826.19	-1.07506	0.53653	-2.00373	0.0450988	0.157634
gene-INS80_RS07105	HAMP domain-containing protein	2224.62	-0.82292	0.293754	-2.80139	0.00508828	0.0384562
gene-INS80_RS07115	oxygen-independent coproporphyrinogen III oxidase	3513.6	0.719785	0.458581	1.56959	0.11651	0.245178
gene-INS80_RS07120	alkane 1-monooxygenase	1776.63	0.77746	0.404984	1.91973	0.0548917	0.17391
gene-INS80_RS07125	A/G-specific adenine glycosylase	1743.03	-1.09299	0.597959	-1.82787	0.0675688	0.190683
gene-INS80_RS07130	DUF721 domain-containing protein	2289.78	-0.106291	0.268059	-0.39652	0.691722	0.768671
gene-INS80_RS07135	DsbA family protein	5572.62	1.29854	0.414185	3.13517	0.00171756	0.01899
gene-INS80_RS07140	YbaY family lipoprotein	841.759	0.330738	0.305398	1.08298	0.278819	0.400545
gene-INS80_RS07145	tetraacyldisaccharide 4'-kinase	1721.72	-0.997837	0.552996	-1.80442	0.0711659	0.194381
gene-INS80_RS07150	3-deoxy-D-manno-octulosonic acid transferase	1111.67	-0.597524	0.30745	-1.94349	0.0519572	0.16928
gene-INS80_RS07155	3'(2')%2C5'-bisphosphate nucleotidase CysQ	1922.68	-0.871925	0.49469	-1.76257	0.0779732	0.203024
gene-INS80_RS07160	TldD/PmbA family protein	3381.81	-0.418994	0.335574	-1.24859	0.211815	0.334189
gene-INS80_RS07165	DUF2125 domain-containing protein	14060.1	1.12857	0.345356	3.26784	0.00108372	0.0138286
gene-INS80_RS07170	SDR family oxidoreductase	2291.12	0.25968	0.215372	1.20573	0.227923	0.347742
gene-INS80_RS07175	enoyl-CoA hydratase/isomerase family protein	1771.58	-0.596722	0.352926	-1.69078	0.0908783	0.220595
gene-INS80_RS07180	HNH endonuclease	518.218	-1.35521	0.712193	-1.90287	0.0570569	0.176719
gene-INS80_RS07185	TIGR03862 family flavoprotein	2614.38	-0.890253	0.598751	-1.48685	0.137054	0.264673
gene-INS80_RS07190	glutathione S-transferase family protein	1822.96	0.171041	0.237748	0.719418	0.471883	0.578367
gene-INS80_RS07195	DNA polymerase III subunit delta	1970.95	-0.921878	0.597365	-1.54324	0.122773	0.251499
gene-INS80_RS07200	hypothetical protein	1033.8	-0.100987	0.217213	-0.464921	0.641988	0.72773
gene-INS80_RS07205	leucine--tRNA ligase	5189.13	-0.384418	0.204673	-1.8782	0.0603533	0.180617
gene-INS80_RS07210	DUF3576 domain-containing protein	2994.35	0.874845	0.400084	2.18665	0.028768	0.121432
gene-INS80_RS07215	porin	85946.2	1.52135	0.491062	3.09808	0.00194777	0.0205591
gene-INS80_RS07220	YggS family pyridoxal phosphate-dependent enzyme	985.74	-0.744025	0.342831	-2.17024	0.0299888	0.124016
gene-INS80_RS07225	L%2CD-transpeptidase family protein	672.273	-1.20009	0.458381	-2.6181	0.00884198	0.0557448
gene-INS80_RS07230	GTP cyclohydrolase II	2116.59	-0.978376	0.571837	-1.71094	0.087093	0.215816
gene-INS80_RS07235	response regulator transcription factor	2892.06	1.90313	0.421701	4.51298	6.39226e-06	0.000301488
gene-INS80_RS07240	exodeoxyribonuclease III	1919.21	-0.165271	0.2581	-0.640335	0.521955	0.619723
gene-INS80_RS07245	tetratricopeptide repeat protein	3303.59	0.0347959	0.221442	0.157133	0.87514	0.912104
gene-INS80_RS07250	LON peptidase substrate-binding domain-containing protein	1060.4	0.868183	0.424822	2.04364	0.0409895	0.150554
gene-INS80_RS07255	Trm112 family protein	457.596	-0.511775	0.251235	-2.03704	0.0416458	0.151684
gene-INS80_RS07260	hypothetical protein	280.617	-1.14429	0.295474	-3.87272	0.000107628	0.00272804
gene-INS80_RS07265	FAD-dependent monooxygenase	3915.95	-0.39045	0.281933	-1.38491	0.166081	0.289981
gene-INS80_RS07270	amidase	1506.88	0.264818	0.303022	0.873924	0.38216	0.495797
gene-INS80_RS07275	aminotransferase class I/II-fold pyridoxal phosphate-dependent enzyme	2916.12	0.219451	0.275266	0.797232	0.425316	0.535562
gene-INS80_RS07280	DNA translocase FtsK	8871.98	0.270858	0.292287	0.926683	0.354091	0.468768
gene-INS80_RS07285	outer membrane lipoprotein carrier protein LolA	1607.15	2.23061	0.514043	4.33934	1.4291e-05	0.000591358
gene-INS80_RS07290	lytic transglycosylase	974.725	0.669969	0.337397	1.9857	0.0470669	0.161632
gene-INS80_RS07295	AEC family transporter	657.156	-0.785636	0.294089	-2.67142	0.00755305	0.0501652
gene-INS80_RS07300	heat shock protein HspQ	915.91	0.728835	0.454414	1.6039	0.108736	0.2395
gene-INS80_RS07305	gamma-glutamyltransferase family protein	2260.7	0.295302	0.424984	0.694856	0.487146	0.590854
gene-INS80_RS07310	ATP-binding protein	479.3	0.598432	0.355537	1.68318	0.0923401	0.221694
gene-INS80_RS07315	STAS domain-containing protein	496.749	1.11413	0.350397	3.17964	0.0014746	0.0170617
gene-INS80_RS07320	acetyl-CoA C-acyltransferase	2975.23	0.176305	0.268593	0.656401	0.511566	0.60995
gene-INS80_RS07325	alpha/beta hydrolase	1830.25	-0.888425	0.565864	-1.57003	0.116408	0.245178
gene-INS80_RS07330	GAF domain-containing protein	840.821	-0.700811	0.413934	-1.69305	0.0904465	0.22051
gene-INS80_RS07335	helix-turn-helix transcriptional regulator	1031.35	-1.36199	0.69051	-1.97245	0.0485586	0.164483
gene-INS80_RS07340	LysE family translocator	736.823	-1.19098	0.657623	-1.81103	0.070136	0.19377
gene-INS80_RS07345	FAD-dependent oxidoreductase	2876.76	-0.881098	0.476912	-1.84751	0.0646735	0.1877
gene-INS80_RS07350	homocysteine S-methyltransferase family protein	1399.02	-1.01629	0.499295	-2.03545	0.0418052	0.151723
gene-INS80_RS07355	helix-turn-helix domain-containing protein	389.597	-1.28107	0.653476	-1.96039	0.0499499	0.166083
gene-INS80_RS07360	GcvT family protein	931.881	-1.19374	0.556667	-2.14444	0.0319978	0.1297
gene-INS80_RS07365	EamA family transporter RarD	822.489	0.155534	0.34	0.457453	0.647346	0.731134
gene-INS80_RS07370	SGNH/GDSL hydrolase family protein	563.571	-0.511061	0.348032	-1.46843	0.141987	0.269492
gene-INS80_RS07375	nuclear transport factor 2 family protein	280.919	1.74389	0.518252	3.36494	0.00076559	0.0108252
gene-INS80_RS07380	RluA family pseudouridine synthase	783.49	-0.944437	0.450696	-2.09551	0.036126	0.140507
gene-INS80_RS07385	alpha-1%2C2-fucosyltransferase	619.967	-0.980431	0.447838	-2.18925	0.0285786	0.121086
gene-INS80_RS07390	indolepyruvate oxidoreductase subunit beta family protein	3002.1	-1.26963	0.711719	-1.78389	0.0744409	0.199183
gene-INS80_RS07395	indolepyruvate ferredoxin oxidoreductase subunit alpha	2464.62	-1.29261	0.702822	-1.83917	0.0658907	0.18929
gene-INS80_RS07400	MarR family transcriptional regulator	101.79	-0.207854	0.389697	-0.533374	0.593775	0.684319
gene-INS80_RS07405	NAD(P)/FAD-dependent oxidoreductase	2426.57	-1.17956	0.748853	-1.57516	0.115219	0.244367
gene-INS80_RS07410	cyclase family protein	1139.34	-1.12662	0.571366	-1.9718	0.0486326	0.164483
gene-INS80_RS07415	NAD(P)/FAD-dependent oxidoreductase	1852.42	-1.40513	0.745542	-1.88471	0.0594685	0.179562
gene-INS80_RS07420	peptide ABC transporter substrate-binding protein	633.155	-1.0071	0.353323	-2.85038	0.00436673	0.0346918
gene-INS80_RS07425	ABC transporter permease	808.194	-1.20721	0.715736	-1.68667	0.0916672	0.22095
gene-INS80_RS07430	ABC transporter permease	981.406	-1.32707	0.728649	-1.82127	0.0685654	0.191923
gene-INS80_RS07435	ABC transporter ATP-binding protein	994.963	-1.2235	0.799322	-1.53067	NA	NA
gene-INS80_RS07440	ABC transporter ATP-binding protein	765.77	-1.19802	0.690983	-1.7338	0.082954	0.210376
gene-INS80_RS07445	alanine racemase	385.432	0.840922	0.400356	2.10044	0.0356905	0.139369
gene-INS80_RS07450	FAD-binding protein	1055.4	1.33802	0.409797	3.26507	0.00109436	0.0139011
gene-INS80_RS07455	helix-turn-helix transcriptional regulator	324.241	-0.25283	0.35525	-0.711696	0.476653	0.581726
gene-INS80_RS07460	glutamine amidotransferase family protein	679.886	-1.43007	0.768316	-1.8613	0.0627017	0.184728
gene-INS80_RS07465	protein GlxC	135.147	-1.78263	0.682043	-2.61366	0.00895792	0.0563804
gene-INS80_RS07470	FMN-binding glutamate synthase family protein	1450.67	-1.33765	0.757947	-1.76484	0.0775909	0.20288
gene-INS80_RS07475	type III glutamate--ammonia ligase	684.257	-1.41486	0.678155	-2.08634	0.0369475	0.142512
gene-INS80_RS07480	carboxymuconolactone decarboxylase family protein	230.377	0.886435	0.507555	1.74648	0.0807276	0.20708
gene-INS80_RS07485	GntR family transcriptional regulator	710.927	-0.636582	0.310227	-2.05199	0.0401708	0.149634
gene-INS80_RS07490	amino acid synthesis family protein	853.225	-1.28477	0.595973	-2.15575	0.0311035	0.127074
gene-INS80_RS07495	alpha/beta hydrolase	359.02	-1.20843	0.49945	-2.41952	0.0155409	0.0827336
gene-INS80_RS07500	flavin reductase	766.182	-1.23193	0.607937	-2.02641	0.042723	0.153456
gene-INS80_RS07505	LLM class flavin-dependent oxidoreductase	595.412	-1.00025	0.414721	-2.41187	0.015871	0.0837752
gene-INS80_RS07510	aldehyde dehydrogenase	2205.57	-0.856732	0.462606	-1.85197	0.06403	0.186533
gene-INS80_RS07515	aldehyde dehydrogenase family protein	17460.2	1.29472	0.389987	3.31989	0.000900515	0.0121569
gene-INS80_RS07520	hypothetical protein	10.1653	-1.42835	0.697842	-2.0468	0.0406775	0.149669
gene-INS80_RS07525	peroxiredoxin	1984.62	0.750043	0.388827	1.92899	0.0537324	0.172147
gene-INS80_RS07530	ATP-binding protein	131.673	-0.833616	0.409404	-2.03617	0.0417335	0.151706
gene-INS80_RS07535	glycosyltransferase family 25 protein	289.707	0.367673	0.338707	1.08552	0.277692	0.399182
gene-INS80_RS07540	hypothetical protein	362.002	-1.11795	0.503781	-2.21913	0.0264781	0.115931
gene-INS80_RS07545	polyribonucleotide nucleotidyltransferase	8086.3	-0.416132	0.432833	-0.961414	0.336344	0.451122
gene-INS80_RS07550	hypothetical protein	563.826	-1.4857	0.854903	-1.73785	0.0822364	0.209259
gene-INS80_RS07555	CZB domain-containing protein	122.826	-0.474515	0.549702	-0.863222	0.388015	0.501125
gene-INS80_RS07560	hypothetical protein	205.578	-0.720137	0.725494	-0.992616	0.320897	0.436809
gene-INS80_RS07565	DUF982 domain-containing protein	217.933	-0.895061	0.645023	-1.38764	0.165246	0.2892
gene-INS80_RS07570	cold-shock protein	756.517	-0.654759	0.597074	-1.09661	0.272811	0.394142
gene-INS80_RS07575	30S ribosomal protein S15	4214.58	-0.666585	0.597426	-1.11576	0.264524	0.386107
gene-INS80_RS07580	GTP-binding protein	628.566	-1.3086	0.58255	-2.24633	0.0246828	0.111612
gene-INS80_RS07585	calcium-binding protein	449.383	-1.56492	0.548811	-2.85148	0.00435167	0.034646
gene-INS80_RS07590	DUF1643 domain-containing protein	791.759	-0.97004	0.512885	-1.89134	0.0585791	0.178557
gene-INS80_RS07595	tRNA pseudouridine(55) synthase TruB	1968.1	-1.07902	0.557937	-1.93395	0.0531192	0.170815
gene-INS80_RS07600	phosphodiester glycosidase family protein	1758.84	0.174798	0.216293	0.808153	0.419003	0.529401
gene-INS80_RS07605	30S ribosome-binding factor RbfA	1624.12	0.586712	0.237227	2.47321	0.0133907	0.074646
gene-INS80_RS07610	4-hydroxy-tetrahydrodipicolinate reductase	2404.92	-0.633724	0.346752	-1.8276	0.0676096	0.190683
gene-INS80_RS07615	NIPSNAP family protein	272.148	0.551732	0.385012	1.43302	0.151851	0.278033
gene-INS80_RS07620	DUF1674 domain-containing protein	487.833	-0.0737091	0.265668	-0.277448	0.781436	0.841138
gene-INS80_RS07625	methyltransferase domain-containing protein	2262.23	-0.935274	0.581805	-1.60754	0.107937	0.238781
gene-INS80_RS07630	heparinase II/III family protein	4553.86	-0.312989	0.257407	-1.21593	0.224011	0.344081
gene-INS80_RS07635	bifunctional phosphoribosylaminoimidazolecarboxamide formyltransferase/IMP cyclohydrolase	4123.53	-0.226463	0.227269	-0.996455	0.319029	0.436221
gene-INS80_RS07640	signal peptidase II	202.067	0.437435	0.504951	0.866291	0.386331	0.499642
gene-INS80_RS07645	DUF3035 domain-containing protein	1906.06	0.458323	0.292755	1.56555	0.117454	0.246
gene-INS80_RS07650	insulinase family protein	3552	1.33465	0.384477	3.47135	0.000517847	0.00811651
gene-INS80_RS07655	insulinase family protein	3218.77	1.2181	0.339258	3.59049	0.000330055	0.00596983
gene-INS80_RS07660	aldehyde dehydrogenase family protein	5283.68	-0.69577	0.357347	-1.94704	0.0515296	0.168687
gene-INS80_RS07665	deoxyribose-phosphate aldolase	1737.94	-0.657142	0.291333	-2.25564	0.024093	0.109744
gene-INS80_RS07670	zinc ABC transporter substrate-binding protein	12619.2	1.5616	0.371015	4.20899	2.56514e-05	0.000931229
gene-INS80_RS07675	metal ABC transporter ATP-binding protein	5673.48	1.05909	0.357773	2.96024	0.00307404	0.0274446
gene-INS80_RS07680	metal ABC transporter permease	5066.18	0.534495	0.260625	2.05082	0.0402842	0.149634
gene-INS80_RS07685	metal ABC transporter permease	4564.37	0.448779	0.245003	1.83173	0.0669917	0.190048
gene-INS80_RS07690	DNA mismatch repair endonuclease MutL	4666.16	-0.547238	0.381462	-1.43458	0.151406	0.277685
gene-INS80_RS07695	DNA recombination protein RmuC	1790.89	-0.610529	0.377185	-1.61865	0.105523	0.236192
gene-INS80_RS07700	adenylate/guanylate cyclase domain-containing protein	1044.04	-0.540109	0.312246	-1.72976	0.0836736	0.211399
gene-INS80_RS07705	DUF3775 domain-containing protein	1791.97	1.37718	0.553975	2.486	0.0129188	0.0730432
gene-INS80_RS07710	PAS domain-containing sensor histidine kinase	794.492	0.976188	0.682574	1.43016	0.152672	0.278714
gene-INS80_RS07715	saccharopine dehydrogenase NADP-binding domain-containing protein	3121.11	-0.121103	0.261249	-0.463555	0.642966	0.728174
gene-INS80_RS07720	SemiSWEET transporter	151.259	0.0991471	0.497768	0.199183	0.842119	0.886593
gene-INS80_RS07725	saccharopine dehydrogenase	2991.36	-0.753114	0.28429	-2.64911	0.00807052	0.0522062
gene-INS80_RS07730	glutathione S-transferase family protein	488.734	0.403717	0.521678	0.773882	0.439	0.547611
gene-INS80_RS07735	histidine phosphatase family protein	850.647	-0.763205	0.441492	-1.72869	0.0838638	0.211705
gene-INS80_RS07740	hydantoinase/carbamoylase family amidase	3153.74	-0.0466955	0.30627	-0.152465	0.87882	0.915318
gene-INS80_RS07745	WGR domain-containing protein	461.098	0.445554	0.460524	0.967493	0.333298	0.448489
gene-INS80_RS07750	response regulator transcription factor	922.115	-0.296461	0.237396	-1.24881	0.211736	0.334189
gene-INS80_RS07755	PAS-domain containing protein	1786.85	-0.194331	0.24585	-0.790442	0.42927	0.538951
gene-INS80_RS07760	AMP-binding protein	6934.42	1.32513	0.502175	2.63878	0.0083205	0.0532684
gene-INS80_RS07765	ABC transporter ATP-binding protein	2133.32	1.50722	0.493288	3.05545	0.0022472	0.0225315
gene-INS80_RS07770	branched-chain amino acid ABC transporter permease	3463.63	1.12891	0.435424	2.59267	0.00952333	0.0587482
gene-INS80_RS07775	hypothetical protein	551.933	1.53531	0.492576	3.1169	0.00182761	0.0197382
gene-INS80_RS07780	branched-chain amino acid ABC transporter permease	1912.85	1.29733	0.471294	2.7527	0.00591068	0.0424219
gene-INS80_RS07785	ABC transporter substrate-binding protein	13643.3	1.53586	0.464623	3.30561	0.000947694	0.0126207
gene-INS80_RS07790	ABC transporter ATP-binding protein	2585.25	1.30994	0.461814	2.83652	0.00456085	0.0357011
gene-INS80_RS07795	phenylacetate--CoA ligase family protein	3397.34	0.329821	0.237762	1.38719	0.165383	0.289304
gene-INS80_RS07800	iron ABC transporter permease	2808.74	-0.394215	0.319436	-1.2341	0.217167	0.337292
gene-INS80_RS07805	GTP-binding protein	588.641	0.186148	0.479737	0.388022	0.698	0.774032
gene-INS80_RS07810	extracellular solute-binding protein	17137.9	2.10014	0.507759	4.1361	3.53255e-05	0.00118088
gene-INS80_RS07815	50S ribosomal protein L36	1676.32	-0.831577	0.484411	-1.71668	0.0860379	0.214693
gene-INS80_RS07825	N-formylglutamate amidohydrolase	2202.95	0.165943	0.212537	0.780772	0.434936	0.544365
gene-INS80_RS07830	DNA polymerase IV	1706.08	-1.04492	0.596728	-1.75108	0.0799313	0.205822
gene-INS80_RS07835	NUDIX hydrolase	253.196	-0.0687317	0.345545	-0.198908	0.842335	0.886593
gene-INS80_RS07840	orotidine-5'-phosphate decarboxylase	1532.17	-0.869485	0.469302	-1.85272	0.0639226	0.186512
gene-INS80_RS07845	ATP-dependent chaperone ClpB	7470.42	-0.210716	0.302907	-0.695647	0.48665	0.590445
gene-INS80_RS07850	methyl-accepting chemotaxis protein	432.047	-1.26072	0.521072	-2.41947	0.0155431	0.0827336
gene-INS80_RS07855	DUF302 domain-containing protein	253.589	0.98674	0.394915	2.49861	0.0124681	0.0711424
gene-INS80_RS07860	FMN-binding glutamate synthase family protein	2536.19	0.163993	0.264896	0.619083	0.535862	0.633044
gene-INS80_RS07865	protein-methionine-sulfoxide reductase catalytic subunit MsrP	2511.96	1.45665	0.346926	4.19875	2.68394e-05	0.000948826
gene-INS80_RS07870	protein-methionine-sulfoxide reductase heme-binding subunit MsrQ	509.526	1.2859	0.405806	3.16876	0.00153093	0.0174976
gene-INS80_RS07905	hypothetical protein	585.08	-0.862636	0.649086	-1.329	0.183848	0.307872
gene-INS80_RS07910	c("IS3 family transposase", "IS3 family transposase")	545.673	-0.94483	0.434347	-2.17529	0.0296086	0.122853
gene-INS80_RS07915	VPLPA-CTERM-specific exosortase XrtD	131.486	-0.373987	0.475056	-0.787247	0.431137	0.540699
gene-INS80_RS07920	hypothetical protein	2809.27	0.789429	0.345726	2.28339	0.0224073	0.105595
gene-INS80_RS07930	Na/Pi cotransporter family protein	2318.53	0.183116	0.210258	0.870912	0.383802	0.497235
gene-INS80_RS07935	3-isopropylmalate dehydrogenase	4062.18	0.397774	0.31286	1.27141	0.203582	0.326819
gene-INS80_RS07940	LysR family transcriptional regulator	1323.43	-1.15809	0.772425	-1.49929	0.1338	0.262388
gene-INS80_RS07945	sugar nucleotide-binding protein	698.367	-0.419333	0.345075	-1.21519	0.224292	0.344081
gene-INS80_RS07950	endonuclease/exonuclease/phosphatase family protein	1223.52	-0.44342	0.382987	-1.15779	0.246949	0.36879
gene-INS80_RS07955	hypothetical protein	2725.67	1.34776	0.334261	4.03206	5.5291e-05	0.00164811
gene-INS80_RS07960	DUF308 domain-containing protein	229.154	0.42231	0.364138	1.15975	0.24615	0.367892
gene-INS80_RS07965	3-isopropylmalate dehydratase small subunit	1269.28	0.521328	0.569894	0.914781	0.360306	0.474229
gene-INS80_RS07970	3-isopropylmalate dehydratase large subunit	5330.19	0.00310786	0.305626	0.0101688	0.991887	0.994585
gene-INS80_RS07975	isopropylmalate isomerase	8.2937	-0.254957	0.778125	-0.327656	0.743172	0.810063
gene-INS80_RS07980	mechanosensitive ion channel	1276.66	-0.764979	0.42957	-1.7808	0.0749446	0.199888
gene-INS80_RS07985	ribosome silencing factor	3934.19	0.929899	0.322175	2.88632	0.00389779	0.0322843
gene-INS80_RS07990	23S rRNA (pseudouridine(1915)-N(3))-methyltransferase RlmH	1626.19	-0.154251	0.228833	-0.674076	0.500263	0.601974
gene-INS80_RS07995	hypothetical protein	762.901	0.391885	0.301328	1.30053	0.19342	0.317901
gene-INS80_RS08000	DUF599 domain-containing protein	465.814	-0.410523	0.339592	-1.20887	0.226712	0.346484
gene-INS80_RS08005	FAD-binding protein	2139.43	-0.342404	0.299555	-1.14304	0.25302	0.374555
gene-INS80_RS08010	FAD-binding protein	2466.12	-0.601592	0.445792	-1.34949	0.17718	0.301626
gene-INS80_RS08015	hydrolase	339.844	-0.420754	0.382888	-1.0989	0.271814	0.393159
gene-INS80_RS08020	glycolate oxidase subunit GlcF	2203.41	-0.291377	0.312002	-0.933895	0.350358	0.465561
gene-INS80_RS08025	trypsin-like peptidase domain-containing protein	1221.03	-1.15091	0.583726	-1.97167	0.0486473	0.164483
gene-INS80_RS08030	Hsp20 family protein	2286.92	0.810852	0.380402	2.13157	0.0330423	0.132811
gene-INS80_RS08035	TetR/AcrR family transcriptional regulator	1113	-0.266705	0.261243	-1.02091	0.307298	0.426651
gene-INS80_RS08040	NAD-dependent succinate-semialdehyde dehydrogenase	2613.43	0.572585	0.323022	1.77259	0.0762969	0.201333
gene-INS80_RS08045	alpha/beta hydrolase	1553.11	0.0258634	0.249474	0.103672	0.91743	0.941832
gene-INS80_RS08050	aminopeptidase P family protein	1305.62	-0.891552	0.436632	-2.04189	0.0411628	0.15095
gene-INS80_RS08055	hypothetical protein	3811.69	0.914193	0.570018	1.6038	0.108759	0.2395
gene-INS80_RS08060	CDP-diacylglycerol--serine O-phosphatidyltransferase	1338.35	-0.490405	0.310662	-1.57858	0.114432	0.24366
gene-INS80_RS08065	class I SAM-dependent methyltransferase	880.292	0.274937	0.27652	0.994275	0.320089	0.436709
gene-INS80_RS08070	ATP-binding protein	92.9364	-0.497947	0.324753	-1.53331	0.1252	0.253806
gene-INS80_RS08075	IS21 family transposase	271.726	-1.29255	0.46827	-2.76028	0.00577525	0.0419465
gene-INS80_RS08080	hypothetical protein	107.517	1.4189	0.38328	3.70199	0.000213914	0.00450307
gene-INS80_RS08085	DUF1523 family protein	1025.94	1.01685	0.382161	2.66079	0.00779584	0.0511832
gene-INS80_RS08090	glycosyl transferase	802.84	0.247668	0.345255	0.717348	0.47316	0.579106
gene-INS80_RS08095	sulfotransferase family protein	548.619	0.0331018	0.301419	0.10982	0.912552	0.938755
gene-INS80_RS08100	dihydroxy-acid dehydratase	3245.42	-0.598037	0.337165	-1.77372	0.0761091	0.20098
gene-INS80_RS08105	benzoate/H(+) symporter BenE family transporter	1610.84	-1.23901	0.765358	-1.61887	0.105476	0.236192
gene-INS80_RS08110	helix-turn-helix transcriptional regulator	236.547	-0.76946	0.491313	-1.56613	0.117318	0.245854
gene-INS80_RS08115	DMT family transporter	1012.16	-0.975193	0.554718	-1.758	0.0787478	0.204192
gene-INS80_RS08120	SsrA-binding protein SmpB	968.118	0.502253	0.501	1.0025	0.316101	0.434278
gene-INS80_RS08125	3-mercaptopyruvate sulfurtransferase	2465.84	-0.236742	0.252994	-0.935761	0.349396	0.464449
gene-INS80_RS08130	aspartate/tyrosine/aromatic aminotransferase	5127.1	0.288756	0.245007	1.17856	0.238572	0.359159
gene-INS80_RS08135	ammonium transporter	1145.57	-1.18174	0.65697	-1.79877	0.0720552	0.19541
gene-INS80_RS08140	P-II family nitrogen regulator	70.2599	-0.186099	0.379081	-0.490921	0.623482	0.712387
gene-INS80_RS08145	penicillin-binding protein	4756.23	-0.194839	0.234855	-0.829614	0.406757	0.518678
gene-INS80_RS08150	ABC transporter substrate-binding protein	759.92	1.22562	0.508624	2.40968	0.0159664	0.0840266
gene-INS80_RS08155	VacJ family lipoprotein	1024.35	1.32381	0.498738	2.65432	0.00794689	0.0518566
gene-INS80_RS08160	type I secretion system permease/ATPase	1489.91	-0.276936	0.294473	-0.940444	0.34699	0.46257
gene-INS80_RS08165	HlyD family type I secretion periplasmic adaptor subunit	925.976	0.569455	0.344692	1.65207	0.098521	0.229065
gene-INS80_RS08170	RidA family protein	1091.5	-0.24711	0.236988	-1.04271	0.297083	0.416584
gene-INS80_RS08175	phosphodiesterase	1893.94	-0.383692	0.357365	-1.07367	0.282971	0.404741
gene-INS80_RS08180	N-acetyltransferase	1870.17	-0.656212	0.467563	-1.40347	0.160477	0.285248
gene-INS80_RS08185	4a-hydroxytetrahydrobiopterin dehydratase	450.109	-0.686547	0.469612	-1.46194	0.143757	0.271184
gene-INS80_RS08190	phosphatase PAP2 family protein	626.962	-0.00337801	0.389089	-0.00868184	0.993073	0.994586
gene-INS80_RS08195	DNA polymerase I	6333.71	-0.219503	0.215839	-1.01698	0.309165	0.427757
gene-INS80_RS08200	amidohydrolase	10531.1	0.97494	0.257622	3.78439	0.000154087	0.00350078
gene-INS80_RS08205	hypothetical protein	471.727	-0.590018	0.279263	-2.11277	0.0346204	0.13723
gene-INS80_RS08210	Rieske 2Fe-2S domain-containing protein	1041.59	-0.743345	0.580893	-1.27966	0.200665	0.324231
gene-INS80_RS08215	TetR/AcrR family transcriptional regulator	134.598	0.688401	0.467366	1.47294	0.140768	0.267901
gene-INS80_RS08220	zinc-finger domain-containing protein	563.449	1.34978	0.59117	2.28323	0.0224169	0.105595
gene-INS80_RS08225	ABC transporter ATP-binding protein	1489.24	-0.472925	0.374856	-1.26162	0.207087	0.329464
gene-INS80_RS08230	GNAT family N-acetyltransferase	941.386	-1.04875	0.651875	-1.60882	0.107657	0.238621
gene-INS80_RS08235	DUF1203 domain-containing protein	676.825	-1.07672	0.751839	-1.43212	0.15211	0.27837
gene-INS80_RS08240	error-prone DNA polymerase	4612.98	-0.958226	0.685079	-1.39871	0.161901	0.286184
gene-INS80_RS08245	2%2C3-bisphosphoglycerate-independent phosphoglycerate mutase	2872.83	-0.243987	0.23418	-1.04188	0.297467	0.416835
gene-INS80_RS08250	peptidase M23	2690.22	-0.117538	0.366313	-0.320868	0.748311	0.813362
gene-INS80_RS08255	S41 family peptidase	10462.9	1.16465	0.302891	3.84512	0.000120494	0.00289653
gene-INS80_RS08260	hypothetical protein	4617.82	1.75861	0.409518	4.29435	1.75203e-05	0.000694476
gene-INS80_RS08265	bifunctional transcriptional activator/DNA repair protein Ada	1560.15	-0.815182	0.485412	-1.67936	0.0930815	0.222607
gene-INS80_RS08270	hypothetical protein	188.589	0.0436305	0.424157	0.102864	0.918071	0.941832
gene-INS80_RS08275	hypothetical protein	1265.81	-0.408813	0.287284	-1.42303	0.154727	0.280733
gene-INS80_RS08280	hypothetical protein	1843.33	-0.796471	0.502761	-1.58419	0.11315	0.242715
gene-INS80_RS08285	cyclic nucleotide-binding domain-containing protein	3600.13	-1.05069	0.608681	-1.72617	0.0843171	0.211988
gene-INS80_RS08290	CPBP family intramembrane metalloprotease	846.531	-0.473282	0.404862	-1.169	0.242405	0.363525
gene-INS80_RS08295	acetyl-CoA carboxylase carboxyltransferase subunit beta	2135.23	0.656891	0.388044	1.69283	0.0904882	0.22051
gene-INS80_RS08300	bifunctional folylpolyglutamate synthase/dihydrofolate synthase	2642.55	-0.604602	0.383683	-1.57579	0.115075	0.244367
gene-INS80_RS08305	hypothetical protein	699.316	0.229115	0.300124	0.7634	0.445225	0.553365
gene-INS80_RS08310	hypothetical protein	1278.53	1.72047	0.399276	4.30897	1.6402e-05	0.000657137
gene-INS80_RS08315	AFG1 family ATPase	1950.59	-0.695831	0.314517	-2.21238	0.0269403	0.117105
gene-INS80_RS08320	MFS transporter	1885.11	-0.531323	0.265035	-2.00473	0.044992	0.157409
gene-INS80_RS08325	hemerythrin domain-containing protein	334.724	0.681664	0.385033	1.7704	0.0766597	0.201656
gene-INS80_RS08330	hypothetical protein	266.674	0.166982	0.493524	0.338346	0.735103	0.804639
gene-INS80_RS08335	HupE/UreJ family protein	82.5639	-0.994249	0.506605	-1.96257	0.0496957	0.165947
gene-INS80_RS08340	transmembrane anchor protein	130.716	-0.714835	0.442713	-1.61467	0.106382	0.237354
gene-INS80_RS08345	NAD(P)-binding domain-containing protein	1603.65	0.0757976	0.205899	0.36813	0.712776	0.78671
gene-INS80_RS08350	HAD family phosphatase	900.936	-0.808811	0.363184	-2.227	0.0259471	0.114821
gene-INS80_RS08355	DMT family transporter	2873.06	-0.157628	0.263772	-0.597591	0.550113	0.645785
gene-INS80_RS08360	NIPSNAP family protein	535.045	0.928258	0.373695	2.484	0.0129916	0.0732323
gene-INS80_RS08365	TetR/AcrR family transcriptional regulator	855.698	-0.564221	0.410865	-1.37325	0.169674	0.293602
gene-INS80_RS08370	hypothetical protein	315.993	-0.730924	0.327242	-2.23359	0.0255103	0.114305
gene-INS80_RS08375	YaiI/YqxD family protein	1052.01	-0.859839	0.534381	-1.60904	0.107608	0.238621
gene-INS80_RS08380	Si-specific NAD(P)(+) transhydrogenase	1772.6	-0.504709	0.308053	-1.63838	0.101341	0.231851
gene-INS80_RS08385	S-formylglutathione hydrolase	1627.31	-0.193823	0.228635	-0.847737	0.396584	0.50909
gene-INS80_RS08390	AEC family transporter	1988.49	-1.0548	0.540915	-1.95003	0.051172	0.168582
gene-INS80_RS08395	hypothetical protein	243.941	-1.10342	0.361585	-3.05162	0.00227608	0.0226756
gene-INS80_RS08400	rubrerythrin family protein	2458	-0.953923	0.444517	-2.14598	0.0318746	0.129374
gene-INS80_RS08405	TetR/AcrR family transcriptional regulator	1176.6	-0.308778	0.229671	-1.34444	0.178806	0.303108
gene-INS80_RS08410	cytochrome c	355.567	-1.37755	0.761038	-1.81009	0.0702819	0.19377
gene-INS80_RS08415	DNA polymerase Y family protein	3721.45	-0.713328	0.432569	-1.64905	0.099137	0.229717
gene-INS80_RS08420	helix-turn-helix domain-containing protein	1698.87	-1.01362	0.538031	-1.88395	0.0595721	0.179609
gene-INS80_RS08425	DUF2794 domain-containing protein	655.007	1.03357	0.392211	2.63523	0.00840797	0.0535523
gene-INS80_RS08430	C40 family peptidase	1244.04	-0.336202	0.280141	-1.20012	0.230094	0.34993
gene-INS80_RS08435	leucyl aminopeptidase family protein	2981.89	0.00212352	0.22021	0.00964318	0.992306	0.994585
gene-INS80_RS08440	hypothetical protein	194.32	-1.702	0.662163	-2.57037	0.010159	0.0617493
gene-INS80_RS08445	carbonic anhydrase	290.09	0.549343	0.470896	1.16659	0.243375	0.364476
gene-INS80_RS08450	DUF3095 domain-containing protein	1191.87	-0.243042	0.290052	-0.837928	0.402071	0.51464
gene-INS80_RS08455	MFS transporter	887.554	-0.840541	0.521125	-1.61293	0.106759	0.237505
gene-INS80_RS08460	aspartate-semialdehyde dehydrogenase	2314.6	0.572584	0.590863	0.969064	0.332513	0.447919
gene-INS80_RS08465	aspartate-semialdehyde dehydrogenase	115.561	-0.786294	0.418988	-1.87665	0.0605659	0.180617
gene-INS80_RS08470	branched-chain amino acid ABC transporter permease	1392.01	-1.0342	0.602532	-1.71642	0.0860848	0.214693
gene-INS80_RS08475	branched-chain amino acid ABC transporter permease	1031.63	-0.252391	0.289552	-0.871662	0.383393	0.497025
gene-INS80_RS08480	ABC transporter ATP-binding protein	647.328	0.0566693	0.243399	0.232824	0.815898	0.866848
gene-INS80_RS08485	ABC transporter ATP-binding protein	1764.63	-0.349693	0.239947	-1.45737	0.145013	0.272613
gene-INS80_RS08490	substrate-binding domain-containing protein	11642.4	1.6649	0.536353	3.10411	0.00190851	0.0204332
gene-INS80_RS08495	HpcH/HpaI aldolase/citrate lyase family protein	2302.59	0.00526749	0.256933	0.0205014	0.983643	0.989612
gene-INS80_RS08500	2-oxo-hepta-3-ene-1%2C7-dioic acid hydratase	1918.06	-0.641248	0.453171	-1.41502	0.157061	0.28271
gene-INS80_RS08505	fumarylacetoacetate hydrolase family protein	1510.58	-0.689412	0.457918	-1.50554	0.132186	0.261037
gene-INS80_RS08510	aspartate aminotransferase family protein	1884.03	-0.521977	0.402931	-1.29545	0.195164	0.31894
gene-INS80_RS08515	3%2C4-dihydroxyphenylacetate 2%2C3-dioxygenase	1475.58	-0.268856	0.332598	-0.80835	0.418889	0.529401
gene-INS80_RS08520	3%2C4-dihydroxyphenylacetate 2%2C3-dioxygenase	720.928	-0.503694	0.424517	-1.18651	0.23542	0.355558
gene-INS80_RS08525	5-carboxymethyl-2-hydroxymuconate semialdehyde dehydrogenase	1682.78	-0.480668	0.439008	-1.0949	0.273563	0.394769
gene-INS80_RS08530	5-carboxymethyl-2-hydroxymuconate isomerase	370.69	-0.597545	0.502686	-1.1887	0.234556	0.354978
gene-INS80_RS08535	homoprotocatechuate degradation operon regulator HpaR	537.402	0.934816	0.37371	2.50145	0.0123686	0.0709005
gene-INS80_RS08540	DUF4147 domain-containing protein	2678.97	-1.03859	0.55658	-1.86602	0.0620387	0.184042
gene-INS80_RS08545	sulfatase-like hydrolase/transferase	1534.87	-0.314736	0.295378	-1.06554	0.286633	0.407631
gene-INS80_RS08550	DeoR/GlpR transcriptional regulator	1429.89	-0.66916	0.414647	-1.61381	0.106569	0.237486
gene-INS80_RS08555	Na/Pi cotransporter family protein	1479.64	-0.674058	0.375704	-1.79412	0.072794	0.196686
gene-INS80_RS08560	hypothetical protein	774.196	-0.946014	0.546927	-1.72969	0.0836859	0.211399
gene-INS80_RS08565	extracellular solute-binding protein	9795.39	0.994501	0.327266	3.03881	0.00237511	0.0233501
gene-INS80_RS08570	ABC transporter ATP-binding protein	1859.34	0.398672	0.274328	1.45327	0.14615	0.27296
gene-INS80_RS08575	ABC transporter permease	903.769	0.556589	0.308308	1.80531	0.071027	0.194307
gene-INS80_RS08580	ABC transporter permease	2669.13	-0.107417	0.298045	-0.360405	0.718544	0.791236
gene-INS80_RS08585	hypothetical protein	182.153	0.0371605	0.264865	0.1403	0.888423	0.920797
gene-INS80_RS08590	DeoR/GlpR transcriptional regulator	1540.67	-0.87838	0.46546	-1.88712	0.0591441	0.179309
gene-INS80_RS08595	HAD-IIA family hydrolase	1815.81	-0.780713	0.429351	-1.81835	0.0690099	0.192607
gene-INS80_RS08600	glycerophosphodiester phosphodiesterase	1739.28	-0.721572	0.430332	-1.67678	0.0935856	0.223382
gene-INS80_RS08605	sn-glycerol-3-phosphate import ATP-binding protein UgpC	2323.16	-0.606742	0.331548	-1.83003	0.0672454	0.190537
gene-INS80_RS08610	sn-glycerol-3-phosphate ABC transporter permease UgpE	616.598	-0.0727309	0.391602	-0.185727	0.852659	0.895436
gene-INS80_RS08615	sn-glycerol-3-phosphate ABC transporter permease UgpA	868.93	0.171362	0.552389	0.310219	0.756394	0.820473
gene-INS80_RS08620	sn-glycerol-3-phosphate ABC transporter substrate-binding protein UgpB	11681.4	0.703888	0.661393	1.06425	0.287215	0.407836
gene-INS80_RS08625	malonyl-CoA synthase	1143.78	-0.929317	0.52242	-1.77887	0.0752609	0.200112
gene-INS80_RS08630	malonyl-CoA decarboxylase	1405.72	-0.963383	0.517615	-1.8612	0.0627163	0.184728
gene-INS80_RS08635	TRAP transporter large permease	1200.16	-0.747414	0.468534	-1.59522	0.110663	0.240838
gene-INS80_RS08640	TRAP transporter small permease	558.793	-0.708305	0.268756	-2.6355	0.00840145	0.0535523
gene-INS80_RS08645	TRAP transporter substrate-binding protein DctP	4711.44	0.0574918	0.488013	0.117808	0.90622	0.934822
gene-INS80_RS08650	GntR family transcriptional regulator	1268.23	-0.464368	0.374317	-1.24058	0.214762	0.335515
gene-INS80_RS08655	agmatinase	1101.05	-0.0797754	0.230519	-0.346068	0.729291	0.800227
gene-INS80_RS08660	maleylacetoacetate isomerase	1614.6	-0.237814	0.290127	-0.81969	0.412393	0.523535
gene-INS80_RS08665	VOC family protein	903.649	0.726861	0.638523	1.13835	0.254975	0.376401
gene-INS80_RS08670	DUF2783 domain-containing protein	377.693	0.102995	0.386962	0.266164	0.790113	0.847189
gene-INS80_RS08675	FAD-dependent oxidoreductase	3795.6	0.123379	0.338493	0.364495	0.715489	0.788731
gene-INS80_RS08680	MBL fold metallo-hydrolase	1812.3	-0.684701	0.319878	-2.14051	0.0323135	0.130586
gene-INS80_RS08685	fumarylacetoacetase	2016.36	-0.710918	0.382544	-1.85839	0.0631133	0.185311
gene-INS80_RS08690	homogentisate 1%2C2-dioxygenase	1758.65	-0.873153	0.420291	-2.0775	0.0377558	0.144285
gene-INS80_RS08695	MarR family transcriptional regulator	510.149	-1.08668	0.593318	-1.83153	0.0670219	0.190048
gene-INS80_RS08700	adenylate/guanylate cyclase domain-containing protein	677.905	-0.142536	0.232074	-0.614182	0.539095	0.636057
gene-INS80_RS08705	division plane positioning ATPase MipZ	501.77	0.0443386	0.502184	0.0882916	0.929645	0.950564
gene-INS80_RS08710	sulfotransferase	1035.51	-1.06029	0.562858	-1.88376	0.0595977	0.179609
gene-INS80_RS08715	50S ribosomal protein L31	360.144	0.220531	0.631924	0.348984	0.727101	0.798226
gene-INS80_RS08720	50S ribosomal protein L19	2337.94	0.280936	0.622218	0.451507	0.651624	0.735298
gene-INS80_RS08725	hypothetical protein	245.928	-0.903706	0.446112	-2.02574	0.0427914	0.153456
gene-INS80_RS08730	hypothetical protein	534.989	-0.929783	0.442736	-2.10009	0.0357212	0.139369
gene-INS80_RS08735	YegP family protein	7151.1	1.91081	0.406439	4.70135	2.58447e-06	0.000168943
gene-INS80_RS08740	tRNA (guanosine(37)-N1)-methyltransferase TrmD	868.476	-0.920982	0.425714	-2.16338	0.0305119	0.125621
gene-INS80_RS08745	16S rRNA processing protein RimM	1048.16	-0.339449	0.250904	-1.3529	0.176087	0.300549
gene-INS80_RS08750	hypothetical protein	144.197	-0.145133	0.394294	-0.368084	0.71281	0.78671
gene-INS80_RS08755	5%2C6-dimethylbenzimidazole synthase	738.592	-1.01093	0.658024	-1.5363	0.124464	0.25347
gene-INS80_RS08760	30S ribosomal protein S16	1881.48	0.14097	0.384496	0.366636	0.713891	0.787435
gene-INS80_RS08765	chorismate mutase	172.065	0.324221	0.512007	0.633235	0.52658	0.623661
gene-INS80_RS08770	GNAT family N-acetyltransferase	556.698	-0.632931	0.325074	-1.94704	0.05153	0.168687
gene-INS80_RS08775	GNAT family N-acetyltransferase	779.664	-0.491092	0.397864	-1.23432	0.217084	0.337292
gene-INS80_RS08780	signal recognition particle protein	3277.47	-0.551709	0.283094	-1.94885	0.0513131	0.168687
gene-INS80_RS08785	hypothetical protein	645.505	1.1601	0.321371	3.60983	0.000306396	0.00578794
gene-INS80_RS08790	prolyl-tRNA synthetase associated domain-containing protein	521.516	0.201558	0.50446	0.399552	0.689487	0.767103
gene-INS80_RS08795	ribose 5-phosphate isomerase B	1087.27	0.0275274	0.264821	0.103947	0.917211	0.941832
gene-INS80_RS08800	NAD(P)H-dependent oxidoreductase	1057.43	-1.03901	0.434934	-2.38889	0.0168995	0.087455
gene-INS80_RS08805	LysR family transcriptional regulator	1324.27	0.173327	0.21843	0.793512	0.427479	0.537741
gene-INS80_RS08810	DMT family transporter	743.252	-0.392855	0.286421	-1.3716	0.170188	0.293846
gene-INS80_RS08815	winged helix-turn-helix transcriptional regulator	382.014	-0.502633	0.297092	-1.69185	0.0906755	0.220586
gene-INS80_RS08820	DMT family transporter	138.217	-0.661834	0.359482	-1.84108	0.0656102	0.188921
gene-INS80_RS08825	AtpZ/AtpI family protein	679.675	-0.647	0.295398	-2.19027	0.0285049	0.120967
gene-INS80_RS08830	F0F1 ATP synthase subunit A	1962.94	0.0162304	0.436155	0.0372126	0.970316	0.980843
gene-INS80_RS08835	F0F1 ATP synthase subunit C	5202.8	0.133429	0.533837	0.249943	0.802631	0.855926
gene-INS80_RS08840	F0F1 ATP synthase subunit B'	5011.46	-0.0981745	0.465561	-0.210874	0.832986	0.879735
gene-INS80_RS08845	F0F1 ATP synthase subunit B	3155.31	-0.27347	0.513452	-0.532611	0.594303	0.684717
gene-INS80_RS08850	CZB domain-containing protein	44.7395	-0.585438	0.361062	-1.62143	0.104924	0.235795
gene-INS80_RS08855	FCD domain-containing protein	949.406	-0.268888	0.266864	-1.00759	0.313653	0.431721
gene-INS80_RS08860	PLP-dependent aminotransferase family protein	1088.13	1.26365	0.368912	3.42533	0.000614057	0.00930072
gene-INS80_RS08865	hypothetical protein	405.624	-0.294469	0.403975	-0.72893	0.466044	0.573286
gene-INS80_RS08870	AAA family ATPase	7130.32	-0.7266	0.483559	-1.50261	0.13294	0.261528
gene-INS80_RS08875	YbjN domain-containing protein	2082.18	1.18763	0.394768	3.00842	0.00262609	0.0250251
gene-INS80_RS08880	hypothetical protein	665.102	0.697349	0.367231	1.89894	0.0575726	0.177371
gene-INS80_RS08885	lytic murein transglycosylase	2059.8	-0.239051	0.256556	-0.93177	0.351456	0.466521
gene-INS80_RS08890	cobalamin biosynthesis protein	1274.42	-0.946904	0.625221	-1.51451	0.129896	0.258463
[truncated: 2,014 more rows]

## Sheet: Alteromonas-DESeq output
The list of all differentially expressed (DE) genes for A. macleodii F12 in response to azelaic acid
[truncated: 4,193 more rows]
