# Supplementary material for: Molecular mechanisms of microbiome modulation by the eukaryotic secondary metabolite azelaic acid
Source: eLife. 2024 Jan 8;12:RP88525. doi: 10.7554/eLife.88525 (PMC10945470; doi:10.7554/eLife.88525)
Supplement: Supplementary file 2. — Genes with no values indicate no statistically significant differential expression compared to controls. Genes were considered significantly DE if they had a p-adjusted value of <0.05 and a log2 fold-change of ≥±0.50. Genes predicted to be in a single operon structure are listed in the direction of transcription within a single box, where relevant. Genes operon structures were predicted by OperonMapper. Genes common to more than one pathway are listed only once. [file elife-88525-supp2.xlsx]

## Sheet: (A) Phycobacter
Supplementary File 2. List of selected DE genes by (a) Phycobacter and (b) A. macleodii in response to azelaic acid addition. Genes with no values indicate no statistically significant differential expression compared to controls. Genes were considered significantly DE if they had a p-adjusted value of <0.05 and a log2 fold-change of ≥ ±0.50. Genes predicted to be in a single operon structure are…
Pathway/Operon	Annotation	KO	NCBI locus tag	Log2-fold change		Adjusted p-value
				0.5 hr	8 hr	0.5 hr	8 hr
Putative Azelaic Acid Transport	C4-dicarboxylate TRAP transporter substrate-binding protein	K21395	INS80_RS11065	3.77266	3.01452	2.25151e-08	9.65894e-10
	TRAP transporter small permease		INS80_RS11060	2.47907	1.00908	0.00240236	0.00467503
	TRAP transporter large permease	K11690	INS80_RS11055	2.31849	0.934492	0.00800218	0.0159637
	Putative AzeR (IclR family transcriptional regulator)		INS80_RS11050	1.26817	-	4.50005e-05	-
Fatty Acid Degradation	PaaI family thioesterase		INS80_RS11045	1.70217	-	0.00396123	-
	Acyl-CoA ligase	K01897	INS80_RS11040	1.43061	-	0.035705	-
	Enoyl-CoA hydratase/isomerase family protein	K07516	INS80_RS10705	3.01515	1.86545	4.26045e-11	3.56831e-06
	Acetyl-CoA C-acyltransferase	K00626	INS80_RS10710	2.87991	1.89871	6.94838e-06	4.1955e-07
	Acyl-CoA dehydrogenase family protein		INS80_RS10715	3.17019	2.42262	1.59951e-06	6.55866e-08
	Acyl-CoA dehydrogenase family protein		INS80_RS10720	2.52825	1.922	5.74143e-06	3.26646e-07
	PaaI family thioesterase		INS80_RS10725	2.45349	1.60428	0.000506873	0.00184606
	Enoyl-CoA hydratase/isomerase family protein	K15866	INS80_RS10730	-	0.634373	-	0.039605
	Acyl-CoA ligase	K01897	INS80_RS10735	-	-	-	-
	Acyl-CoA dehydrogenase family protein		INS80_RS15410	0.87082	-	0.0201509	-
	Enoyl-CoA hydratase/isomerase family protein	K01692	INS80_RS15405	1.05529	-	0.00298228	-
	3-hydroxyisobutyrate dehydrogenase	K00020	INS80_RS15400	-	-	-	-
	Acyl-CoA dehydrogenase	K00252	INS80_RS15935	2.3613	2.13326	0.00102727	8.04624e-05
Glyoxylate and Dicarboxylate Metabolism	Acetate-CoA ligase	K01895	INS80_RS14750	1.04204	-	0.0403414	-
	Adenylate kinase	K00939	INS80_RS14745	-	-	-	-
	Acetyl-CoA C-acetyltransferase	K00626	INS80_RS10255	-	1.22977	-	0.0123524
	Acetoacetyl-CoA reductase	K00023	INS80_RS10250	1.40697	2.97537	0.0438192	6.55866e-08
	Acyl dehydratase	K17865	INS80_RS02245	-	1.51617	-	0.000224892
	Methylmalonyl-CoA epimerase	K05606	INS80_RS01990	-	1.98017	-	0.00279894
	DUF1467 family protein		INS80_RS01985	-	1.58547	-	0.0180707
	Crotonyl-CoA carboxylase/reductase	K14446	INS80_RS10490	-	2.8824	-	4.17185e-11
	Methylmalonyl-CoA mutase, N-terminal domain/subunit	K14447	INS80_RS10480	-	1.61459	-	0.00118088
	Acyl-CoA/acyl-ACP dehydrogenase	K14448	INS80_RS09055	-	1.74575	-	0.0120812
	L-malyl-CoA/beta-methylmalyl-CoA lyase	K08691	INS80_RS04260	-	0.985243	-	0.00605312
	nuclear transport factor 2 family protein		INS80_RS03125	-	-	-	-
	hydantoinase B/oxoprolinase family protein	K01474	INS80_RS03120	-	-	-	-
	hydantoinase/oxoprolinase family protein	K01473	INS80_RS03115	-	-	-	-
	cysteine hydrolase	K09020	INS80_RS03110	-	-	-	-
	isocitrate lyase/phosphoenolpyruvate mutase family protein		INS80_RS03105	-	-	-	-
	FAD-dependent oxidoreductase	K00244	INS80_RS03100	-	-	-	-
Propanoate Metabolism	Acetate-CoA ligase	K01895	INS80_RS14750	1.04204	-	0.0403414	-
	Oxidoreductase	K19745	INS80_RS17030	-	0.810653	-	0.04494
	Propionyl-CoA synthetase	K01908	INS80_RS14135	-	0.954684	-	0.0360528
Butanoate Metabolism	Acyl-CoA dehydrogenase family protein		INS80_RS15875	-	-	-	-
	Acyl-CoA/acyl-ACP dehydrogenase		INS80_RS15880	-	1.16108	-	0.034646
	SDR family NAD(P)-dependent oxidoreductase		INS80_RS15885	-	-	-	-
	Nitronate monooxygenase	K00459	INS80_RS15890	1.75233	2.11621	2.283e-09	0.000195264
	Histidine phosphatase family protein		INS80_RS15895	-	-	-	-
	Phosphotransferase family protein		INS80_RS15900	1.82409	2.24178	1.44701e-10	8.09715e-06
	Enoyl-CoA hydratase/isomerase family protein	K01692	INS80_RS15905	1.5614	1.49	0.0227149	0.00913789
	Beta-lactamase family protein		INS80_RS15910	1.70137	1.673	0.000390858	0.00472753
	Acetoacetate-CoA ligase	K01907	INS80_RS15915	0.7406	1.19717	0.0157157	0.012975
	acyl-CoA thioesterase II	K10805	INS80_RS15920	-	-	-	-
	PaaI family thioesterase		INS80_RS17265	-	1.18005	-	0.014481
	MerR family DNA-binding transcriptional regulator		INS80_RS17270	-	1.6576	-	0.0024066
	MerR family DNA-binding transcriptional regulator		INS80_RS17275	-	2.54289	-	0.00192388
	Acyl-CoA dehydrogenase C-terminal domain-containing protein		INS80_RS17280	-	2.10237	-	0.00601397
	Hypothetical protein		INS80_RS17285	-	2.07551	-	0.000268194
	Acyl-CoA dehydrogenase family protein	K00249	INS80_RS17290	-	1.62161	-	0.00402903
	Glutathione S-transferase family protein	K00799	INS80_RS17295	-	1.98291	-	0.00523889
	Acetyl-CoA C-acetyltransferase	K00626	INS80_RS17300	-	1.32832	-	0.00579009
	Cupin domain-containing protein		INS80_RS17305	-	1.5909	-	0.00283913
	Enoyl-CoA hydratase/isomerase family protein	K01782	INS80_RS17310	-	1.68448	-	0.00214233
	CoA transferase subunit A	K01028	INS80_RS11435	1.11804	1.56287	0.031284	0.0332884
	CoA transferase subunit B	K01029	INS80_RS11430	-	-	-	-
	3-hydroxybutyryl-CoA dehydrogenase	K00074	INS80_RS09115	-	1.14585	-	0.0210127
	Class I poly(R)-hydroxyalkanoic acid synthase	K03821	INS80_RS13925	-	2.12508	-	0.000185691
	Polyhydroxyalkanoate depolymerase	K05973	INS80_RS13920	-	1.89089	-	0.00404856
	Hypothetical protein		INS80_RS13915	-	0.719408	-	0.0380711
Glycolysis/Gluconeogenesis	Glucokinase	K00845	INS80_RS17440	-0.563151	-	0.042493	-
	Iron-sulfur cluster assembly accessory protein	K13628	INS80_RS18295	-	1.51112	-	0.00272321
	Triose-phosphate isomerase	K01803	INS80_RS18300	-0.571447	-	0.013108	-
	Type I glyceraldehyde-3-phosphate dehydrogenase	K00134	INS80_RS10910	-1.77309	-	0.000280486	-
	Phosphomannomutase/phosphoglucomutase	K15778	INS80_RS01930	-	1.26641	-	0.0204332
	Glucose-6-phosphate isomerase	K01810	INS80_RS04980	-	-1.034	-	0.0423575
	Glucose-6-phosphate dehydrogenase	K00036	INS80_RS04985	-	-	-	-
	Phosphogluconate dehydratase	K01690	INS80_RS04990	-	-	-	-
	Bifunctional 4-hydroxy-2-oxoglutarate aldolase/2-dehydro-3-deoxy-phosphogluconate aldolase	K01625	INS80_RS04995	-	-	-	-
	Glucose-6-phosphate isomerase	K01810	INS80_RS17950	-	-	-	-
	Fructose bisphosphate aldolase	K01623	INS80_RS12855	-	1.4412	-	0.0273636
	Pyruvate kinase	K00873	INS80_RS04220	-	-0.971986	-	0.0107007
	Phosphoenolpyruvate carboxykinase	K01610	INS80_RS09075	-	1.63	-	0.00138008
Oxidative Phosphorylation	Polyphosphate kinase 2	K22468	INS80_RS13780	2.21945	2.2446	0.0105447	0.0116873
	Cytochrome-c oxidase cbb3-type subunit III	K00406	INS80_RS03970	1.88703	-	4.58248e-05	-
	Cytochrome c oxidase cbb3-type subunit IV	K00407	INS80_RS03975	2.50333	-	0.00660264	-
	Cytochrome-c oxidase cbb3-type subunit II	K00405	INS80_RS03980	1.6457	-	0.000371464	-
	Cytochrome-c oxidase cbb3-type subunit I	K00404	INS80_RS03985	1.92372	-	8.95086e-05	-
Peptidoglycan Biosynthesis	Division/cell wall cluster transcriptional repressor MraZ	K03925	INS80_RS01290	-	-	-	-
	16S rRNA (cytosine(1402)-N(4))-methyltransferase RsmH	K03438	INS80_RS01285	-	-	-	-
	Cell division protein FtsL		INS80_RS01280	-	-	-	-
	Penicillin-binding protein 2	K03587	INS80_RS01275	-	-	-	-
	UDP-N-acetylmuramoyl-L-alanyl-D-glutamate--2%2C6-diaminopimelate ligase	K01928	INS80_RS01270	-0.584033	-	0.00266722	-
	UDP-N-acetylmuramoyl-tripeptide--D-alanyl-D-alanine ligase	K01929	INS80_RS01265	-0.52473	-	0.0179938	-
	Phospho-N-acetylmuramoyl-pentapeptide-transferase	K01000	INS80_RS01260	-	-	-	-
	UDP-N-acetylmuramoyl-L-alanine--D-glutamate ligase	K01925	INS80_RS01255	-	-	-	-
	Penicillin-binding protein 2	K05515	INS80_RS11805	-0.399171	-	0.00301532	-
ABC Transporters	Spermidine/putrescine-binding periplasmic protein	K11073	INS80_RS05500	2.34379	1.57646	0.00142847	0.00218379
	ABC-type spermidine/putrescine transport systems, ATPase components	K11076	INS80_RS05505	-	-	-	-
	ABC-type spermidine/putrescine transport system, permease component	K11075	INS80_RS05510	1.48025	1.15422	0.0202392	0.0265977
	ABC-type spermidine/putrescine transport system, permease component	K11074	INS80_RS05515	-	-	-	-
	Glycine/D-amino acid oxidases (deaminating)		INS80_RS05520	-	-	-	-
	ABC-type sugar transport system, periplasmic component	K17315	INS80_RS12040	0.627792	-	0.00753651	-
	ABC-type sugar transport systems, permease components	K17316	INS80_RS12045	-	-	-	-
	ABC-type sugar transport system, permease component	K17317	INS80_RS12050	0.634986	1.10977	0.00660264	0.0481537
	ABC-type sugar transport systems, ATPase components	K10112	INS80_RS12055	0.366773	-	0.0152327	-
	Carbohydrate ABC transporter substrate-binding protein	K17321	INS80_RS03635	2.08625	-	0.0135324	-
	ABC-type sugar transport systems, ATPase components	K17324	INS80_RS03640	-	-	-	-
	ABC-type sugar transport systems, ATPase components	K17325	INS80_RS03645	-	-1.63704	-	0.0141321
	ABC-type sugar transport systems, permease components	K17322	INS80_RS03650	2.16511	-1.05136	0.011664	0.034235
	ABC-type sugar transport system, permease component	K17323	INS80_RS03655	1.98589	-1.28206	0.0172936	0.00282383
	Predicted small integral membrane protein		INS80_RS03660	-	-1.438	-	0.034646
	ABC-type amino acid transport/signal transduction systems	K09969	INS80_RS09755	1.86979	-	0.0354804	-
	ABC-type amino acid transport system, permease	K09970	INS80_RS09760	1.96264	-	0.0196285	-
	ABC-type amino acid transport system, permease	K09971	INS80_RS09765	-	-	-	-
	ABC-type polar amino acid transport system	K09972	INS80_RS09770	-	-	-	-
	ABC transporter substrate-binding protein	K15576	INS80_RS03090	-	1.923	-	3.49898e-06
	Nitrate ABC transporter permease	K15577	INS80_RS03085	-	-	-	-
	ABC transporter ATP-binding protein	K15578	INS80_RS03080	-	1.43823	-	0.0136347
	Cyanase	K01725	INS80_RS03075	-	2.82765	-	2.07066e-17
	ABC transporter substrate-binding protein	K13893	INS80_RS04035	-	1.89308	-	8.21082e-05
	Microcin C ABC transporter permease YejB	K13894	INS80_RS04030	-	0.994674	-	0.0263176
	ABC transporter permease	K13895	INS80_RS04025	0.788855	1.20835	0.045389	0.0144848
	ABC transporter ATP-binding protein	K13896	INS80_RS04020	-	-	-	-
Quorum Sensing	DNA-binding HTH domain-containing proteins		INS80_RS10495	-	1.33926	-	0.0164246
	N-acyl-L-homoserine lactone synthetase	K20249	INS80_RS10500	-	1.56617	-	0.00266549
Fatty Acid Biosynthesis	50S ribosomal protein L32	K02911	INS80_RS18045	-	-	-	-
	Phosphate acyltransferase PlsX	K03621	INS80_RS18050	-	-	-	-
	Ketoacyl-ACP synthase III	K00648	INS80_RS18055	-	1.0703	-	0.0325934
	Integration host factor subunit alpha	K04764	INS80_RS18060	-	1.3643	-	0.0137638
	MerR family transcriptional regulator		INS80_RS18065	-	-	-	-
TCA Cycle	Phosphoenolpyruvate carboxykinase	K01610	INS80_RS09075	-	1.63	-	0.00138008
Cell Cycle	TIGR02281 family clan AA aspartic protease	K06985	INS80_RS17810	-	1.92807	-	0.000577502
	Response regulator transcription factor	K13584	INS80_RS16805	-	2.3055	-	3.14666e-07
	Ribonuclease HII	K03470	INS80_RS06425	-	-	-	-
	Site-specific DNA-methyltransferase	K13581	INS80_RS06420	-	1.4014	-	0.00627392
	Hypothetical protein		INS80_RS01220	-	-	-	-
	UDP-N-acetylmuramate dehydrogenase	K00075	INS80_RS01215	-	-	-	-
	D-alanine--D-alanine ligase	K01921	INS80_RS01210	-	-	-	-
	Cell division protein FtsQ/DivIB	K03589	INS80_RS01205	-	-	-	-
	Cell division protein FtsA	K03590	INS80_RS01200	-	-	-	-
	Cell division protein FtsZ	K03531	INS80_RS01195	-	1.07939	-	0.0338041
	UDP-3-O-acyl-N-acetylglucosamine deacetylase	K02535	INS80_RS01190	-	1.05976	-	0.00669913
	Endopeptidase La	K01338	INS80_RS18245	-	1.1776	-	0.035484
	ATP-dependent Clp protease proteolytic subunit	K01358	INS80_RS14485	-	1.76399	-	0.000530237
	ATP-dependent Clp protease ATP-binding subunit ClpX	K03544	INS80_RS14490	-	1.51292	-	0.00435353
Other TRAP Transporters	TRAP transporter substrate-binding protein DctP		INS80_RS01545	-	1.86402	-	0.000530237
	TRAP transporter small permease subunit		INS80_RS01550	-	-	-	-
	TRAP transporter large permease subunit		INS80_RS01555	-	-	-	-
	TRAP transporter substrate-binding protein DctP	K21395	INS80_RS03145	1.2046	-	0.0328345	-
	TRAP transporter small permease		INS80_RS03150	1.06775	-	0.0157743	-
	TRAP transporter large permease		INS80_RS03155	-	-0.660137	-	0.0274446
	TRAP transporter substrate-binding protein DctP	K11688	INS80_RS05610	-	1.21005	-	0.00474851
	TRAP transporter small permease		INS80_RS05605	-	-	-	-
	TRAP transporter large permease	K11690	INS80_RS05600	-	-	-	-
	isocitrate lyase/PEP mutase family protein		INS80_RS05595	-	-	-	-
	TRAP transporter substrate-binding protein		INS80_RS06755	1.95349	-	0.0107071	-
	TRAP transporter small permease		INS80_RS06760	-	-	-	-
	TRAP transporter large permease subunit	K11690	INS80_RS06765	-	-	-	-
	TRAP transporter substrate-binding protein		INS80_RS12255	1.95282	-	0.000173804	-
	TRAP transporter small permease		INS80_RS12250	-	-	-	-
	TRAP transporter large permease subunit	K11690	INS80_RS12245	-	-	-	-
	TRAP transporter substrate-binding protein DctP		INS80_RS14260	-	1.64521	-	0.0362214
	C4-dicarboxylate ABC transporter permease		INS80_RS14265	-	-	-	-
	TRAP transporter large permease subunit		INS80_RS14270	-	-	-	-
	TRAP transporter large permease	K11690	INS80_RS18305	-	-0.982225	-	0.0134522
	TRAP transporter small permease	K11689	INS80_RS18310	-	-	-	-
	DctP family TRAP transporter solute-binding subunit	K11688	INS80_RS18315	-	-	-	-
Chemotaxis	iron-sulfur cluster assembly scaffold protein		INS80_RS16785		2.37124		1.617e-05
	chemotaxis protein	K03406	INS80_RS16790		1.13035		0.0482372

## Sheet: (B) A. macleodii
Pathway/Operon	Annotation	KO	NCBI locus tag	Log2-fold change, 0.5 hr	Adjusted p-value, 0.5 hr
Transporters	Efflux RND transporter periplasmic adaptor subunit	K03585	GKZ85_RS10170	5.16547	7.63e-43
	Efflux RND transporter permease subunit		GKZ85_RS10165	5.16547	6.55e-194
	Efflux transporter outer membrane subunit	K18139	GKZ85_RS10160	3.19366	2.07e-112
	TonB-dependent receptor	K02014	GKZ85_RS12795	2.76721	5.67e-82
	ATP-binding cassette domain-containing protein	K06147	GKZ85_RS08265	-	-
	Efflux RND transporter periplasmic adaptor subunit		GKZ85_RS08270	1.52647	6.78e-16
	Efflux RND transporter permease subunit		GKZ85_RS08275	1.00149	7.56e-10
	TonB-dependent receptor	K02014	GKZ85_RS17040	0.742964	9.3e-07
	ABC-type multidrug transporter ATP-binding protein	K01990	GKZ85_RS12170	0.67956	2.32e-05
	ABC-type multidrug transporter permease	K01992	GKZ85_RS12165	0.565591	0.0108293
	SAM-dependent methyltransferase	K03439	GKZ85_RS12160	0.552567	0.00741693
	Efflux RND transporter periplasmic adaptor subunit	K03585	GKZ85_RS00660	0.661347	5.01e-05
	Efflux RND transporter permease subunit	K18138	GKZ85_RS00665	-	-
	Alpha/beta hydrolase		GKZ85_RS00670	-	-
	Efflux RND transporter periplasmic adaptor subunit	K03585	GKZ85_RS10940	0.590906	0.017001
	Efflux RND transporter permease subunit	K18138	GKZ85_RS10935	-	-
	HlyD family efflux transporter periplasmic adaptor subunit	K01993	GKZ85_RS09945	-	-
	Ribosome-associated ATPase/putative transporter RbbA	K13926	GKZ85_RS09940	-	-
	ABC transporter permease	K01992	GKZ85_RS09935	0.549382	0.000311002
Stress Proteins & Proteases	Hsp20 family protein	K04080	GKZ85_RS07400	1.38107	2.33e-38
	PrkA family serine protein kinase	K07180	GKZ85_RS08625	1.18214	3.49e-14
	YeaH/YhbH family protein	K09786	GKZ85_RS08630	1.25541	1.32e-10
	SpoVR family protein	K06415	GKZ85_RS08635	1.02923	7.1e-06
	Manganese efflux pump MntP family protein	K23242	GKZ85_RS04195	0.995796	0.00251522
	Peptidase		GKZ85_RS15925	0.692464	0.0109193
	Molecular chaperone HtpG	K04079	GKZ85_RS17660	0.673611	2.31e-09
	Spy/CpxP family protein refolding chaperone		GKZ85_RS02325	0.668296	8.08e-05
	DegQ family serine endoprotease	K04772	GKZ85_RS10400	0.634403	0.000142989
	Trypsin-like peptidase domain-containing protein	K04691	GKZ85_RS10405	-	-
	ATP-dependent Clp protease adapter ClpS	K06891	GKZ85_RS15355	0.577653	3.01e-07
	ATP-dependent Clp protease ATP-binding subunit ClpA	K03694	GKZ85_RS15350	-	-
	Peptidase M14		GKZ85_RS13515	0.558944	6.61e-07
	Nucleotide exchange factor GrpE	K03687	GKZ85_RS07470	0.544626	3.82e-06
	Molecular chaperone DnaK	K04043	GKZ85_RS07465	-	-
	Molecular chaperone DnaJ	K03686	GKZ85_RS07460	-	-
	ClpXP protease specificity-enhancing factor	K03600	GKZ85_RS10515	-0.683434	1.89e-09
Ribosome	30S ribosomal protein S10	K02946	GKZ85_RS01900	-	-
	50S ribosomal protein L3	K02906	GKZ85_RS01905	-	-
	50S ribosomal protein L4	K02926	GKZ85_RS01910	-0.503661	0.000421621
	50S ribosomal protein L23	K02892	GKZ85_RS01915	-	-
	50S ribosomal protein L2	K02886	GKZ85_RS01920	-	-
	30S ribosomal protein S19	K02965	GKZ85_RS01925	-	-
	50S ribosomal protein L22	K02890	GKZ85_RS01930	-	-
	30S ribosomal protein S3	K02982	GKZ85_RS01935	-	-
	50S ribosomal protein L16	K02878	GKZ85_RS01940	-	-
	50S ribosomal protein L29	K02904	GKZ85_RS01945	-	-
	30S ribosomal protein S17	K02961	GKZ85_RS01950	-0.556938	0.00171352
	50S ribosomal protein L14	K02874	GKZ85_RS02625	-	-
	50S ribosomal protein L24	K02895	GKZ85_RS02630	-	-
	50S ribosomal protein L5	K02931	GKZ85_RS02635	-	-
	30S ribosomal protein S14	K02954	GKZ85_RS02640	-	-
	30S ribosomal protein S8	K02994	GKZ85_RS02645	-	-
	50S ribosomal protein L6	K02933	GKZ85_RS02650	-	-
	50S ribosomal protein L18	K02881	GKZ85_RS02655	-	-
	30S ribosomal protein S5	K02988	GKZ85_RS02660	-	-
	50S ribosomal protein L30	K02907	GKZ85_RS02665	-	-
	50S ribosomal protein L15	K02876	GKZ85_RS02670	-	-
	preprotein translocase subunit SecY	K03076	GKZ85_RS02675	-	-
	50S ribosomal protein L36	K02919	GKZ85_RS02680	-	-
	30S ribosomal protein S13	K02952	GKZ85_RS02685	-	-
	30S ribosomal protein S11	K02948	GKZ85_RS02690	-	-
	30S ribosomal protein S4	K02986	GKZ85_RS02695	-	-
	DNA-directed RNA polymerase subunit alpha	K03040	GKZ85_RS02700	-	-
	50S ribosomal protein L17	K02879	GKZ85_RS02705	-0.525113	0.00178699
	50S ribosomal protein L11	K02867	GKZ85_RS12330	-	-
	50S ribosomal protein L1	K02863	GKZ85_RS12325	-0.534307	3.6e-05
	50S ribosomal protein L10	K02864	GKZ85_RS12320	-	-
	50S ribosomal protein L7/L12	K02935	GKZ85_RS12315	-	-
	DNA-directed RNA polymerase subunit beta	K03043	GKZ85_RS12310	-	-
	DNA-directed RNA polymerase subunit beta'	K03046	GKZ85_RS12305	-	-
	30S ribosomal protein S12	K02950	GKZ85_RS12300	-	-
	30S ribosomal protein S7	K02992	GKZ85_RS12295	-0.520434	4.15e-05
	Elongation factor G	K02355	GKZ85_RS12290	-	-
	Elongation factor Tu	K02358	GKZ85_RS12285	-	-
	Ribosome maturation factor RimP	K09748	GKZ85_RS15635	-	-
	Transcription termination factor NusA	K02600	GKZ85_RS15630	-	-
	Translation initiation factor IF-2	K02519	GKZ85_RS15625	-	-
	30S ribosome-binding factor RbfA	K02834	GKZ85_RS15620	-	-
	tRNA pseudouridine(55) synthase TruB	K03177	GKZ85_RS15615	-	-
	30S ribosomal protein S15	K02956	GKZ85_RS15610	-0.556137	0.00796309
	Threonine--tRNA ligase	K01868	GKZ85_RS16330	-	-
	Translation initiation factor IF-3	K02520	GKZ85_RS16325	-	-
	50S ribosomal protein L35	K02916	GKZ85_RS16320	-	-
	50S ribosomal protein L20	K02887	GKZ85_RS16315	-0.619869	0.000257086
	Phenylalanine--tRNA ligase subunit alpha	K01889	GKZ85_RS16310	-	-
	Phenylalanine--tRNA ligase subunit beta	K01890	GKZ85_RS16305	-	-
	Integration host factor subunit alpha	K04764	GKZ85_RS16300	-	-
	30S ribosomal protein S6	K02990	GKZ85_RS12710	-	-
	30S ribosomal protein S18	K02963	GKZ85_RS12705	-	-
	50S ribosomal protein L9	K02939	GKZ85_RS12700	-0.684281	2.06e-05
	30S ribosomal protein S16	K02959	GKZ85_RS08255	-0.50142	0.000758872
	Ribosome maturation factor RimM	K02860	GKZ85_RS08250	-0.535666	3.22e-05
	tRNA (guanosine(37)-N1)-methyltransferase TrmD	K00554	GKZ85_RS08245	-0.523962	0.00013795
	50S ribosomal protein L19	K02884	GKZ85_RS08240	-0.724764	1.13e-07
Purine & Pyrimidine Metabolism	Nucleoside-diphosphate kinase	K00940	GKZ85_RS06420	-0.531079	0.00020808
	Translation initiation factor IF-1	K02518	GKZ85_RS15345	-0.820811	0.000290809
	Gamma-glutamyltransferase family protein	K22602	GKZ85_RS16375	-0.936694	1.57e-11
	Sulfite exporter TauE/SafE family protein	K07090	GKZ85_RS16380	-0.759361	1.2e-06
	Alanine-glyoxylate aminotransferase family protein	K00839	GKZ85_RS16385	-0.519934	0.000353981
	Allantoate amidohydrolase	K02083	GKZ85_RS16390	-0.63248	0.000215659
	AraC family ligand binding domain-containing protein		GKZ85_RS16395	-0.513501	0.0181972
Pyruvate Metabolism	Pyruvate kinase	K00873	GKZ85_RS18735	-0.808644	8.98e-15
	2-isopropylmalate synthase	K01649	GKZ85_RS09775	-0.73917	4.73e-05
	3-isopropylmalate dehydrogenase	K00052	GKZ85_RS09780	-0.518271	0.0109862
	3-isopropylmalate dehydratase large subunit	K01703	GKZ85_RS09785	-	-
	3-isopropylmalate dehydratase small subunit	K01704	GKZ85_RS09790	-	-
	Glucose dehydrogenase	K00114	GKZ85_RS04145	-0.500649	8.24e-05
Oxidative Phosphorylation & Electron Transfer	ATP synthase subunit I	K02116	GKZ85_RS14045	-	-
	F0F1 ATP synthase subunit A	K02108	GKZ85_RS14040	-0.528678	4.6e-05
	F0F1 ATP synthase subunit C	K02110	GKZ85_RS14035	-	-
	F0F1 ATP synthase subunit B	K02109	GKZ85_RS14030	-	-
	F0F1 ATP synthase subunit delta	K02113	GKZ85_RS14025	-	-
	F0F1 ATP synthase subunit alpha	K02111	GKZ85_RS14020	-0.512868	0.000461918
	F0F1 ATP synthase subunit gamma	K02115	GKZ85_RS14015	-	-
	F0F1 ATP synthase subunit beta	K02112	GKZ85_RS14010	-	-
	F0F1 ATP synthase subunit epsilon	K02114	GKZ85_RS14005	-	-
	Cytochrome c-550 PedF		GKZ85_RS04150	-1.23489	1.09e-16
	Cytochrome c oxidase subunit II	K02275	GKZ85_RS13605	-1.26099	8.1e-09
	Cytochrome c oxidase subunit I	K02274	GKZ85_RS13600	-0.598869	0.0487863
	Cytochrome c oxidase assembly protein	K02258	GKZ85_RS13595	-	-
	Cytochrome c oxidase subunit 3	K02276	GKZ85_RS13590	-	-
Amino Acid Metabolism & Biosynthesis	Asparagine synthase B	K01953	GKZ85_RS08465	-0.667377	4.36e-05
	Aspartate/tyrosine/aromatic aminotransferase	K00813	GKZ85_RS19450	-0.660014	3.86e-08
	Glutamate-ammonia ligase	K01915	GKZ85_RS04500	-0.919224	9.93e-09
	Bifunctional aspartate kinase/homoserine dehydrogenase I	K12524	GKZ85_RS05025	-0.799714	2.49e-14
	Homoserine kinase	K00872	GKZ85_RS05030	-	-
	Threonine synthase	K01733	GKZ85_RS05035	-	-
	Uracil-DNA glycosylase	K03648	GKZ85_RS05040	-	-
	Sulfurtransferase	K01011	GKZ85_RS20120	0.504917	0.00159065
	NAD-dependent protein deacylase	K12410	GKZ85_RS20125	-	-
	LysE family transporter		GKZ85_RS20130	-	-
	Acetyl/propionyl/methylcrotonyl-CoA carboxylase subunit alpha	K01968	GKZ85_RS16135	-0.586745	0.00176944
	Hydroxymethylglutaryl-CoA lyase	K01640	GKZ85_RS16140	-0.583454	0.00319546
	Acetyl-CoA carboxylase biotin carboxylase subunit	K01961	GKZ85_RS13165	-0.779344	2.6e-13
	Acetyl-CoA carboxylase biotin carboxyl carrier protein	K02160	GKZ85_RS13160	-0.631142	9.39e-08
	Type II 3-dehydroquinate dehydratase	K03786	GKZ85_RS13155	-0.852363	0.00122972
	Prephenate dehydratase	K14170	GKZ85_RS08205	-0.623692	4.32e-07
	Ketol-acid reductoisomerase	K00053	GKZ85_RS13660	-0.755291	9.3e-07
Secretion Systems	Type II secretion system protein GspC	K02452	GKZ85_RS13310	-	-
	Type II secretion system secretin GspD	K02453	GKZ85_RS13315	-	-
	Type II secretion system ATPase GspE	K02454	GKZ85_RS13320	-	-
	Type II secretion system inner membrane protein GspF	K02455	GKZ85_RS13325	-	-
	Type II secretion system major pseudopilin GspG	K02456	GKZ85_RS13330	-	-
	Type II secretion system minor pseudopilin GspH	K02457	GKZ85_RS13335	-	-
	Type II secretion system minor pseudopilin GspI	K02458	GKZ85_RS13340	-	-
	Type II secretion system minor pseudopilin GspJ	K02459	GKZ85_RS13345	0.587106	0.0461018
	Type II secretion system minor pseudopilin GspK	K02460	GKZ85_RS13350	-	-
	Type II secretion system protein GspL	K02461	GKZ85_RS13355	-	-
	Type II secretion system protein M	K02462	GKZ85_RS13360	-	-
	type II secretion system protein N	K02463	GKZ85_RS13365	-	-
Butanoate Metabolism	OadG family protein	K01573	GKZ85_RS09165	-	-
	Sodium-extruding oxaloacetate decarboxylase subunit alpha	K01571	GKZ85_RS09160	-	-
	Sodium ion-translocating decarboxylase subunit beta	K20509	GKZ85_RS09155	0.533193	0.0148027
Protein Export	Rhodanese-like domain-containing protein		GKZ85_RS02380	-	-
	Glutaredoxin 3	K03676	GKZ85_RS02375	0.829306	5.66e-15
	Protein-export chaperone SecB	K03071	GKZ85_RS02370	0.565573	6.76e-08
	NAD(P)H-dependent glycerol-3-phosphate dehydrogenase	K00057	GKZ85_RS02365	0.667971	1.13e-07
Glutathione Metabolism	Aminopeptidase PepB	K07751	GKZ85_RS12110	0.647572	1.25e-05
	16S rRNA (uracil(1498)-N(3))-methyltransferase	K09761	GKZ85_RS05175	-	-
	Glutathione synthase	K01920	GKZ85_RS05170	0.525642	5.41e-06
	YqgE/AlgH family protein	K07735	GKZ85_RS05165	-	-
	Holliday junction resolvase RuvX	K07447	GKZ85_RS05160	-	-
	Glutathione-disulfide reductase	K00383	GKZ85_RS11885	0.625073	3e-07
Fatty Acid Biosynthesis	Beta-ketoacyl-ACP synthase I	K00647	GKZ85_RS18285	-0.611018	1.72e-07
	Bifunctional 3-hydroxydecanoyl-ACP dehydratase/trans-2-decenoyl-ACP isomerase	K01716	GKZ85_RS20315	-1.08841	3.6e-13
Cell Cycle	TIGR02281 family clan AA aspartic protease	K06985	GKZ85_RS05425	0.522505	0.0100065
Transcriptional Factors	XRE family transcriptional regulator		GKZ85_RS06065	-0.730907	6.37e-07
	Phenylalanine 4-monooxygenase	K00500	GKZ85_RS09100	-0.496425	0.00754937
	Transcriptional regulator TyrR	K03721	GKZ85_RS09095	-0.868735	5.85e-09
	LysR family transcriptional regulator	K21757	GKZ85_RS21105	-0.967986	1e-07
	Response regulator transcription factor		GKZ85_RS10185	0.77602	0.0161234
	HAMP domain-containing histidine kinase		GKZ85_RS10180	0.229612	0.626194
	LacI family DNA-binding transcriptional regulator	K02529	GKZ85_RS00895	-0.568008	9.31e-05
	Response regulator transcription factor		GKZ85_RS04065	-0.544194	8.41e-05
	metalloregulator ArsR/SmtB family transcription factor		GKZ85_RS18925	0.809435	3.97e-06
	LysR family transcriptional regulator		GKZ85_RS12950	1.04107	7.88e-05
	helix-turn-helix transcriptional regulator		GKZ85_RS16495	0.541586	0.00563803
	sigma-54-dependent Fis family transcriptional regulator	K21405	GKZ85_RS20920	-1.04892	0.018174
Protein Synthesis/Proteolysis	Ribosome modulation factor	K03812	GKZ85_RS20320	1.01241	2.32e-15
	Ribosome hibernation promoting factor	K05808	GKZ85_RS10480	0.71736	2.87e-09
	Ribosome-associated heat shock protein Hsp15	K04762	GKZ85_RS13305	0.7173	0.000311002
	Hsp33 family molecular chaperone HslO	K04083	GKZ85_RS13300	-	-
	ATP-dependent protease subunit HslV	K01419	GKZ85_RS11990	0.688942	7.66e-10
	HslU-HslV peptidase ATPase subunit	K03667	GKZ85_RS11985	0.677196	1.12e-09
